# Supplementary material for: SHIP164 is a chorein motif lipid transfer protein that controls endosome–Golgi membrane traffic
Source: J Cell Biol. 2022 May 2;221(6):e202111018. doi: 10.1083/jcb.202111018 (PMC9067936; doi:10.1083/jcb.202111018)
Supplement: Data S1 — shows lipidomics data for Fig. 1 B. [file JCB_202111018_DataS1.xlsx]

## Sheet: Composition
	Concentrations (µg/mL)	Relative abundance/ % composition		Concentrations (µg/mL)	Relative abundance/ % composition		Concentrations (µg/mL)	Relative abundance/ % composition		Concentrations (µg/mL)	Relative abundance/ % composition
	Ship 164/n=1	Ship 164/n=1		Ship 164/n=2	Ship 164/n=2		Ship 164/n=3	Ship 164/n=3		Expi293 whole cells/n=1	Expi293 whole cells/n=1
PC - phosphatidylcholine	6.84515	42.5213		6.00463	44.4305		5.79345	39.1225		1512.56	33.3935
LPC - lysophosphatidylcholine	0.00905104	0.0562241		0.009325	0.0689992		0.0103412	0.0698333		5.81096	0.128291
PE - phosphatidylethanolamine	3.13079	19.4481		3.05377	22.596		3.7911	25.6009		1818.11	40.1392
LPE - lyso phosphatidylethanolamine	0.00356575	0.0221501		0.00364866	0.0269978		0.00427016	0.0288359		1.65196	0.036471
PG - phosphatidylglycerol	0.0544556	0.338272		0.0467413	0.345857		0.0559496	0.377821		24.8277	0.548131
LPG - lyso phosphatidylglycerol	0	0		0	0		0	0		1.00925	0.0222816
PS - phosphatidylserine	0.290665	1.80558		0.316091	2.33888		0.34991	2.3629		258.288	5.70233
LPS - lyso phsophatidylserine	0	0		0	0		0	0		0	0
PI - phosphatidylinisitol	0.449452	2.79195		0.452039	3.34481		0.559929	3.78114		426.542	9.41695
LPI - lyso phosphatidylinisitol	0	0		0	0		0	0		0.3692	0.00815098
SM- Sphingomyelin	0.112025	0.695887		0.0873936	0.646658		0.108753	0.734399		183.796	4.05775
Cer- Ceramide	0.0155602	0.0966586		0.0122705	0.090794		0.0140636	0.0949696		11.1226	0.245558
DHCer - Dihydroceramide	0.00205952	0.0127935		0.00154035	0.0113976		0.0024365	0.0164534		0.799645	0.0176541
HexCer - Hexosylceramide	0.0114004	0.0708179		0.014882	0.110118		0.0155282	0.10486		18.3492	0.405104
LacCer - Lactosylceramide	0.00108987	0.00677018		0.00097825	0.00723844		0.0009365	0.00632408		1.31704	0.0290768
CE - cholesterol ester	3.7598	23.3555		2.44171	18.0671		2.7597	18.6359		9.67624	0.213626
MAG - monoacylglycerol	0	0		0	0		0	0		0	0
DAG - diacylglycerol	0.363928	2.26068		0.334475	2.4749		0.391852	2.64613		22.786	0.503057
TAG - triacylglycerol	1.04917	6.51732		0.735155	5.43969		0.950265	6.41703		232.494	5.13288
Total	16.0982	100		13.5146	100		14.8085	100		4529.51	100
