# Supplementary material for: SHIP164 is a chorein motif lipid transfer protein that controls endosome–Golgi membrane traffic
Source: J Cell Biol. 2022 May 2;221(6):e202111018. doi: 10.1083/jcb.202111018 (PMC9067936; doi:10.1083/jcb.202111018)
Supplement: Data S2 — shows original proteomics data for Fig. 5 B. [file JCB_202111018_DataS2.xlsx]

## Sheet: SourceDataF5B_exp_1
									Total Spectrum Count	Total Spectrum Count
Hanna.Michael_Shp164 APMS_1022018									Ship164_BL	SJN_BL
									Ship164_BL	SJN_BL
#	Visible?	Starred?	Identified Proteins (846)	Accession Number	Alternate ID	Molecular Weight	Protein Grouping Ambiguity	Taxonomy	QEp18-4445_Hanna_Ship164_BL	QEp18-4440_Hanna_SJN_BL
1	TRUE	Empty	Cluster of Synaptojanin-1 OS=Mus musculus OX=10090 GN=Synj1 PE=1 SV=3 (SYNJ1_MOUSE)	SYNJ1_MOUSE [2]	Synj1	173 kDa	TRUE	unknown	18	1933
1.1	TRUE	Empty	Synaptojanin-1 OS=Mus musculus OX=10090 GN=Synj1 PE=1 SV=3	SYNJ1_MOUSE	Synj1	173 kDa	TRUE	unknown	18	1932
1.2	TRUE	Empty	Synaptojanin-2 OS=Mus musculus OX=10090 GN=Synj2 PE=1 SV=2	SYNJ2_MOUSE	Synj2	158 kDa	TRUE	unknown	0	2
2	TRUE	Empty	UHRF1-binding protein 1-like OS=Mus musculus OX=10090 GN=Uhrf1bp1l PE=1 SV=2	UH1BL_MOUSE	Uhrf1bp1l	162 kDa	TRUE	unknown	1043	0
3	TRUE	Empty	Cluster of Tubulin beta-3 chain OS=Mus musculus OX=10090 GN=Tubb3 PE=1 SV=1 (TBB3_MOUSE)	TBB3_MOUSE [8]	Tubb3	50 kDa	TRUE	unknown	318	110
3.1	TRUE	Empty	Tubulin beta-3 chain OS=Mus musculus OX=10090 GN=Tubb3 PE=1 SV=1	TBB3_MOUSE	Tubb3	50 kDa	TRUE	unknown	144	50
3.2	TRUE	Empty	Tubulin beta-4A chain OS=Mus musculus OX=10090 GN=Tubb4a PE=1 SV=3	TBB4A_MOUSE	Tubb4a	50 kDa	TRUE	unknown	179	67
3.3	TRUE	Empty	Tubulin beta-5 chain OS=Mus musculus OX=10090 GN=Tubb5 PE=1 SV=1	TBB5_MOUSE	Tubb5	50 kDa	TRUE	unknown	187	69
3.4	TRUE	Empty	Tubulin beta-2A chain OS=Mus musculus OX=10090 GN=Tubb2a PE=1 SV=1	TBB2A_MOUSE	Tubb2a	50 kDa	TRUE	unknown	188	74
3.5	TRUE	Empty	Tubulin beta-6 chain OS=Mus musculus OX=10090 GN=Tubb6 PE=1 SV=1	TBB6_MOUSE	Tubb6	50 kDa	TRUE	unknown	91	36
3.6	TRUE	Empty	Tubulin beta-2B chain OS=Mus musculus OX=10090 GN=Tubb2b PE=1 SV=1	TBB2B_MOUSE	Tubb2b	50 kDa	TRUE	unknown	187	73
3.7	TRUE	Empty	Tubulin beta-4B chain OS=Mus musculus OX=10090 GN=Tubb4b PE=1 SV=1	TBB4B_MOUSE	Tubb4b	50 kDa	TRUE	unknown	186	66
3.8	TRUE	Empty	Tubulin beta-1 chain OS=Mus musculus OX=10090 GN=Tubb1 PE=1 SV=1	TBB1_MOUSE	Tubb1	50 kDa	TRUE	unknown	0	0
4	TRUE	Empty	Cluster of Sodium/potassium-transporting ATPase subunit alpha-3 OS=Mus musculus OX=10090 GN=Atp1a3 PE=1 SV=1 (AT1A3_MOUSE)	AT1A3_MOUSE [4]	Atp1a3	112 kDa	TRUE	unknown	174	70
4.1	TRUE	Empty	Sodium/potassium-transporting ATPase subunit alpha-3 OS=Mus musculus OX=10090 GN=Atp1a3 PE=1 SV=1	AT1A3_MOUSE	Atp1a3	112 kDa	TRUE	unknown	100	40
4.2	TRUE	Empty	Sodium/potassium-transporting ATPase subunit alpha-2 OS=Mus musculus OX=10090 GN=Atp1a2 PE=1 SV=1	AT1A2_MOUSE	Atp1a2	112 kDa	TRUE	unknown	86	39
4.3	TRUE	Empty	Sodium/potassium-transporting ATPase subunit alpha-1 OS=Mus musculus OX=10090 GN=Atp1a1 PE=1 SV=1	AT1A1_MOUSE	Atp1a1	113 kDa	TRUE	unknown	72	33
4.4	TRUE	Empty	Potassium-transporting ATPase alpha chain 1 OS=Mus musculus OX=10090 GN=Atp4a PE=1 SV=3	ATP4A_MOUSE	Atp4a	114 kDa	TRUE	unknown	0	0
5	TRUE	Empty	Endophilin-A1 OS=Mus musculus OX=10090 GN=Sh3gl2 PE=1 SV=2	SH3G2_MOUSE	Sh3gl2	40 kDa	TRUE	unknown	0	268
6	TRUE	Empty	Myelin basic protein OS=Mus musculus OX=10090 GN=Mbp PE=1 SV=2	MBP_MOUSE	Mbp	27 kDa		unknown	139	35
7	TRUE	Empty	Cluster of Tubulin alpha-4A chain OS=Mus musculus OX=10090 GN=Tuba4a PE=1 SV=1 (TBA4A_MOUSE)	TBA4A_MOUSE [5]	Tuba4a	50 kDa	TRUE	unknown	159	50
7.1	TRUE	Empty	Tubulin alpha-4A chain OS=Mus musculus OX=10090 GN=Tuba4a PE=1 SV=1	TBA4A_MOUSE	Tuba4a	50 kDa	TRUE	unknown	116	37
7.2	TRUE	Empty	Tubulin alpha-1A chain OS=Mus musculus OX=10090 GN=Tuba1a PE=1 SV=1	TBA1A_MOUSE	Tuba1a	50 kDa	TRUE	unknown	134	42
7.3	TRUE	Empty	Tubulin alpha-1C chain OS=Mus musculus OX=10090 GN=Tuba1c PE=1 SV=1	TBA1C_MOUSE	Tuba1c	50 kDa	TRUE	unknown	125	40
7.4	TRUE	Empty	Tubulin alpha-8 chain OS=Mus musculus OX=10090 GN=Tuba8 PE=1 SV=1	TBA8_MOUSE	Tuba8	50 kDa	TRUE	unknown	72	21
7.5	TRUE	Empty	Tubulin alpha chain-like 3 OS=Mus musculus OX=10090 GN=Tubal3 PE=2 SV=2	TBAL3_MOUSE	Tubal3	50 kDa	TRUE	unknown	0	6
8	TRUE	Empty	Cluster of Heat shock 70 kDa protein 1A OS=Mus musculus OX=10090 GN=Hspa1a PE=1 SV=2 (HS71A_MOUSE)	HS71A_MOUSE [3]	Hspa1a	70 kDa	TRUE	unknown	192	36
8.1	TRUE	Empty	Heat shock 70 kDa protein 1A OS=Mus musculus OX=10090 GN=Hspa1a PE=1 SV=2	HS71A_MOUSE (+1)	Hspa1a	70 kDa	TRUE	unknown	162	33
8.2	TRUE	Empty	Heat shock 70 kDa protein 1-like OS=Mus musculus OX=10090 GN=Hspa1l PE=1 SV=4	HS71L_MOUSE	Hspa1l	71 kDa	TRUE	unknown	95	20
9	TRUE	Empty	Dynein light chain 1, cytoplasmic OS=Mus musculus OX=10090 GN=Dynll1 PE=1 SV=1	DYL1_MOUSE	Dynll1	10 kDa	TRUE	unknown	233	4
10	TRUE	Empty	Cluster of Heat shock cognate 71 kDa protein OS=Mus musculus OX=10090 GN=Hspa8 PE=1 SV=1 (HSP7C_MOUSE)	HSP7C_MOUSE [2]	Hspa8	71 kDa	TRUE	unknown	115	50
10.1	TRUE	Empty	Heat shock cognate 71 kDa protein OS=Mus musculus OX=10090 GN=Hspa8 PE=1 SV=1	HSP7C_MOUSE	Hspa8	71 kDa	TRUE	unknown	108	47
10.2	TRUE	Empty	Heat shock-related 70 kDa protein 2 OS=Mus musculus OX=10090 GN=Hspa2 PE=1 SV=2	HSP72_MOUSE	Hspa2	70 kDa	TRUE	unknown	44	17
11	TRUE	Empty	ATP synthase subunit beta, mitochondrial OS=Mus musculus OX=10090 GN=Atp5f1b PE=1 SV=2	ATPB_MOUSE	Atp5f1b	56 kDa		unknown	78	43
12	TRUE	Empty	Cluster of Actin, cytoplasmic 1 OS=Mus musculus OX=10090 GN=Actb PE=1 SV=1 (ACTB_MOUSE)	ACTB_MOUSE [5]	Actb	42 kDa	TRUE	unknown	78	35
12.1	TRUE	Empty	Actin, cytoplasmic 1 OS=Mus musculus OX=10090 GN=Actb PE=1 SV=1	ACTB_MOUSE (+1)	Actb	42 kDa	TRUE	unknown	69	33
12.2	TRUE	Empty	Actin, alpha cardiac muscle 1 OS=Mus musculus OX=10090 GN=Actc1 PE=1 SV=1	ACTC_MOUSE (+1)	Actc1	42 kDa	TRUE	unknown	45	26
12.3	TRUE	Empty	Beta-actin-like protein 2 OS=Mus musculus OX=10090 GN=Actbl2 PE=1 SV=1	ACTBL_MOUSE	Actbl2	42 kDa	TRUE	unknown	19	9
13	TRUE	Empty	Cluster of Ras-related protein Rab-14 OS=Mus musculus OX=10090 GN=Rab14 PE=1 SV=3 (RAB14_MOUSE)	RAB14_MOUSE [17]	Rab14	24 kDa	TRUE	unknown	96	12
13.1	TRUE	Empty	Ras-related protein Rab-14 OS=Mus musculus OX=10090 GN=Rab14 PE=1 SV=3	RAB14_MOUSE	Rab14	24 kDa	TRUE	unknown	23	2
13.2	TRUE	Empty	Ras-related protein Rab-1A OS=Mus musculus OX=10090 GN=Rab1A PE=1 SV=3	RAB1A_MOUSE	Rab1A	23 kDa	TRUE	unknown	18	3
13.3	TRUE	Empty	Ras-related protein Rab-3A OS=Mus musculus OX=10090 GN=Rab3a PE=1 SV=1	RAB3A_MOUSE	Rab3a	25 kDa	TRUE	unknown	16	5
13.4	TRUE	Empty	Ras-related protein Rab-12 OS=Mus musculus OX=10090 GN=Rab12 PE=1 SV=3	RAB12_MOUSE	Rab12	27 kDa	TRUE	unknown	10	0
13.5	TRUE	Empty	Ras-related protein Rab-3B OS=Mus musculus OX=10090 GN=Rab3b PE=1 SV=1	RAB3B_MOUSE	Rab3b	25 kDa	TRUE	unknown	16	2
13.6	TRUE	Empty	Ras-related protein Rab-10 OS=Mus musculus OX=10090 GN=Rab10 PE=1 SV=1	RAB10_MOUSE	Rab10	23 kDa	TRUE	unknown	10	2
13.7	TRUE	Empty	Ras-related protein Rab-1B OS=Mus musculus OX=10090 GN=Rab1b PE=1 SV=1	RAB1B_MOUSE	Rab1b	22 kDa	TRUE	unknown	15	1
13.8	TRUE	Empty	Ras-related protein Rab-35 OS=Mus musculus OX=10090 GN=Rab35 PE=1 SV=1	RAB35_MOUSE	Rab35	23 kDa	TRUE	unknown	12	0
13.9	TRUE	Empty	Ras-related protein Rab-3D OS=Mus musculus OX=10090 GN=Rab3d PE=1 SV=1	RAB3D_MOUSE	Rab3d	24 kDa	TRUE	unknown	16	3
13.1	TRUE	Empty	Ras-related protein Rab-3C OS=Mus musculus OX=10090 GN=Rab3c PE=1 SV=1	RAB3C_MOUSE	Rab3c	26 kDa	TRUE	unknown	12	3
13.11	TRUE	Empty	Ras-related protein Rab-8B OS=Mus musculus OX=10090 GN=Rab8b PE=1 SV=1	RAB8B_MOUSE	Rab8b	24 kDa	TRUE	unknown	12	2
13.12	TRUE	Empty	Ras-related protein Rab-39B OS=Mus musculus OX=10090 GN=Rab39b PE=1 SV=1	RB39B_MOUSE	Rab39b	25 kDa	TRUE	unknown	8	0
13.13	TRUE	Empty	Ras-related protein Rab-4A OS=Mus musculus OX=10090 GN=Rab4a PE=1 SV=2	RAB4A_MOUSE	Rab4a	24 kDa	TRUE	unknown	8	0
13.14	TRUE	Empty	Ras-related protein Rab-4B OS=Mus musculus OX=10090 GN=Rab4b PE=1 SV=2	RAB4B_MOUSE	Rab4b	24 kDa	TRUE	unknown	8	0
13.15	TRUE	Empty	Ras-related protein Rab-43 OS=Mus musculus OX=10090 GN=Rab43 PE=1 SV=1	RAB43_MOUSE	Rab43	23 kDa	TRUE	unknown	5	0
13.16	TRUE	Empty	Ras-related protein Rab-8A OS=Mus musculus OX=10090 GN=Rab8a PE=1 SV=2	RAB8A_MOUSE	Rab8a	24 kDa	TRUE	unknown	11	0
13.17	TRUE	Empty	Ras-related protein Rab-26 OS=Mus musculus OX=10090 GN=Rab26 PE=1 SV=1	RAB26_MOUSE	Rab26	29 kDa	TRUE	unknown	0	0
14	TRUE	Empty	Cluster of Keratin, type II cytoskeletal 5 OS=Mus musculus OX=10090 GN=Krt5 PE=1 SV=1 (K2C5_MOUSE)	K2C5_MOUSE [13]	Krt5	62 kDa	TRUE	unknown	70	34
14.1	TRUE	Empty	Keratin, type II cytoskeletal 5 OS=Mus musculus OX=10090 GN=Krt5 PE=1 SV=1	K2C5_MOUSE	Krt5	62 kDa	TRUE	unknown	34	16
14.2	TRUE	Empty	Keratin, type II cytoskeletal 2 epidermal OS=Mus musculus OX=10090 GN=Krt2 PE=1 SV=1	K22E_MOUSE	Krt2	71 kDa	TRUE	unknown	18	10
14.3	TRUE	Empty	Keratin, type II cytoskeletal 1 OS=Mus musculus OX=10090 GN=Krt1 PE=1 SV=4	K2C1_MOUSE	Krt1	66 kDa	TRUE	unknown	10	6
14.4	TRUE	Empty	Keratin, type II cytoskeletal 73 OS=Mus musculus OX=10090 GN=Krt73 PE=1 SV=1	K2C73_MOUSE	Krt73	59 kDa	TRUE	unknown	7	4
14.5	TRUE	Empty	Keratin, type II cytoskeletal 72 OS=Mus musculus OX=10090 GN=Krt72 PE=3 SV=1	K2C72_MOUSE	Krt72	57 kDa	TRUE	unknown	7	2
14.6	TRUE	Empty	Keratin, type II cytoskeletal 2 oral OS=Mus musculus OX=10090 GN=Krt76 PE=1 SV=1	K22O_MOUSE	Krt76	63 kDa	TRUE	unknown	7	4
14.7	TRUE	Empty	Keratin, type II cytoskeletal 6A OS=Mus musculus OX=10090 GN=Krt6a PE=1 SV=3	K2C6A_MOUSE	Krt6a	59 kDa	TRUE	unknown	13	8
14.8	TRUE	Empty	Keratin, type II cytoskeletal 79 OS=Mus musculus OX=10090 GN=Krt79 PE=1 SV=2	K2C79_MOUSE	Krt79	58 kDa	TRUE	unknown	10	5
14.9	TRUE	Empty	Keratin, type II cytoskeletal 75 OS=Mus musculus OX=10090 GN=Krt75 PE=1 SV=1	K2C75_MOUSE	Krt75	60 kDa	TRUE	unknown	11	6
14.1	TRUE	Empty	Keratin, type II cytoskeletal 8 OS=Mus musculus OX=10090 GN=Krt8 PE=1 SV=4	K2C8_MOUSE	Krt8	55 kDa	TRUE	unknown	10	0
14.11	TRUE	Empty	Keratin, type II cytoskeletal 71 OS=Mus musculus OX=10090 GN=Krt71 PE=1 SV=1	K2C71_MOUSE	Krt71	57 kDa	TRUE	unknown	0	1
14.12	TRUE	Empty	Keratin, type II cytoskeletal 7 OS=Mus musculus OX=10090 GN=Krt7 PE=1 SV=1	K2C7_MOUSE	Krt7	51 kDa	TRUE	unknown	0	2
14.13	TRUE	Empty	Keratin, type II cuticular Hb4 OS=Mus musculus OX=10090 GN=Krt84 PE=2 SV=2	KRT84_MOUSE	Krt84	65 kDa	TRUE	unknown	0	0
15	TRUE	Empty	ATP synthase subunit alpha, mitochondrial OS=Mus musculus OX=10090 GN=Atp5f1a PE=1 SV=1	ATPA_MOUSE	Atp5f1a	60 kDa	TRUE	unknown	62	37
16	TRUE	Empty	Cluster of ADP/ATP translocase 2 OS=Mus musculus OX=10090 GN=Slc25a5 PE=1 SV=3 (ADT2_MOUSE)	ADT2_MOUSE [3]	Slc25a5	33 kDa	TRUE	unknown	77	17
16.1	TRUE	Empty	ADP/ATP translocase 2 OS=Mus musculus OX=10090 GN=Slc25a5 PE=1 SV=3	ADT2_MOUSE	Slc25a5	33 kDa	TRUE	unknown	60	10
16.2	TRUE	Empty	ADP/ATP translocase 1 OS=Mus musculus OX=10090 GN=Slc25a4 PE=1 SV=4	ADT1_MOUSE	Slc25a4	33 kDa	TRUE	unknown	48	13
16.3	TRUE	Empty	ADP/ATP translocase 4 OS=Mus musculus OX=10090 GN=Slc25a31 PE=1 SV=1	ADT4_MOUSE	Slc25a31	35 kDa	TRUE	unknown	9	0
17	TRUE	Empty	2',3'-cyclic-nucleotide 3'-phosphodiesterase OS=Mus musculus OX=10090 GN=Cnp PE=1 SV=3	CN37_MOUSE	Cnp	47 kDa	TRUE	unknown	65	21
18	TRUE	Empty	CLIP-associating protein 2 OS=Mus musculus OX=10090 GN=Clasp2 PE=1 SV=1	CLAP2_MOUSE	Clasp2	141 kDa		unknown	48	34
19	TRUE	Empty	Heat shock 70 kDa protein 4 OS=Mus musculus OX=10090 GN=Hspa4 PE=1 SV=1	HSP74_MOUSE	Hspa4	94 kDa	TRUE	unknown	79	15
20	TRUE	Empty	Cytoplasmic dynein 1 heavy chain 1 OS=Mus musculus OX=10090 GN=Dync1h1 PE=1 SV=2	DYHC1_MOUSE	Dync1h1	532 kDa		unknown	48	4
21	TRUE	Empty	Heat shock 70 kDa protein 4L OS=Mus musculus OX=10090 GN=Hspa4l PE=1 SV=2	HS74L_MOUSE	Hspa4l	94 kDa	TRUE	unknown	78	10
22	TRUE	Empty	Vesicle-fusing ATPase OS=Mus musculus OX=10090 GN=Nsf PE=1 SV=2	NSF_MOUSE	Nsf	83 kDa	TRUE	unknown	52	11
23	TRUE	Empty	Microtubule-associated protein 2 OS=Mus musculus OX=10090 GN=Map2 PE=1 SV=2	MTAP2_MOUSE	Map2	199 kDa		unknown	34	39
24	TRUE	Empty	Cluster of Band 4.1-like protein 3 OS=Mus musculus OX=10090 GN=Epb41l3 PE=1 SV=1 (E41L3_MOUSE)	E41L3_MOUSE [2]	Epb41l3	103 kDa	TRUE	unknown	40	33
24.1	TRUE	Empty	Band 4.1-like protein 3 OS=Mus musculus OX=10090 GN=Epb41l3 PE=1 SV=1	E41L3_MOUSE	Epb41l3	103 kDa	TRUE	unknown	40	32
24.2	TRUE	Empty	Protein 4.1 OS=Mus musculus OX=10090 GN=Epb41 PE=1 SV=2	41_MOUSE	Epb41	96 kDa	TRUE	unknown	0	5
25	TRUE	Empty	Myc box-dependent-interacting protein 1 OS=Mus musculus OX=10090 GN=Bin1 PE=1 SV=1	BIN1_MOUSE	Bin1	64 kDa	TRUE	unknown	1	73
26	TRUE	Empty	Syntaxin-binding protein 1 OS=Mus musculus OX=10090 GN=Stxbp1 PE=1 SV=2	STXB1_MOUSE	Stxbp1	68 kDa		unknown	39	23
27	TRUE	Empty	Clathrin heavy chain 1 OS=Mus musculus OX=10090 GN=Cltc PE=1 SV=3	CLH1_MOUSE	Cltc	192 kDa		unknown	20	39
28	TRUE	Empty	Stress-70 protein, mitochondrial OS=Mus musculus OX=10090 GN=Hspa9 PE=1 SV=3	GRP75_MOUSE	Hspa9	73 kDa	TRUE	unknown	31	26
29	TRUE	Empty	Glutaryl-CoA dehydrogenase, mitochondrial OS=Mus musculus OX=10090 GN=Gcdh PE=1 SV=2	GCDH_MOUSE	Gcdh	49 kDa	TRUE	unknown	56	0
30	TRUE	Empty	Cleavage and polyadenylation specificity factor subunit 5 OS=Mus musculus OX=10090 GN=Nudt21 PE=1 SV=1	CPSF5_MOUSE	Nudt21	26 kDa		unknown	31	21
31	TRUE	Empty	Heat shock protein 105 kDa OS=Mus musculus OX=10090 GN=Hsph1 PE=1 SV=2	HS105_MOUSE	Hsph1	96 kDa	TRUE	unknown	54	12
32	TRUE	Empty	Endophilin-A2 OS=Mus musculus OX=10090 GN=Sh3gl1 PE=1 SV=1	SH3G1_MOUSE	Sh3gl1	42 kDa	TRUE	unknown	0	97
33	TRUE	Empty	Cluster of Elongation factor 1-alpha 1 OS=Mus musculus OX=10090 GN=Eef1a1 PE=1 SV=3 (EF1A1_MOUSE)	EF1A1_MOUSE [2]	Eef1a1	50 kDa	TRUE	unknown	38	14
33.1	TRUE	Empty	Elongation factor 1-alpha 1 OS=Mus musculus OX=10090 GN=Eef1a1 PE=1 SV=3	EF1A1_MOUSE	Eef1a1	50 kDa	TRUE	unknown	33	12
33.2	TRUE	Empty	Elongation factor 1-alpha 2 OS=Mus musculus OX=10090 GN=Eef1a2 PE=1 SV=1	EF1A2_MOUSE	Eef1a2	50 kDa	TRUE	unknown	18	8
34	TRUE	Empty	Ig gamma-1 chain C region, membrane-bound form OS=Mus musculus OX=10090 GN=Ighg1 PE=1 SV=2	IGH1M_MOUSE (+1)	Ighg1	43 kDa	TRUE	unknown	37	21
35	TRUE	Empty	Cluster of Plasma membrane calcium-transporting ATPase 2 OS=Mus musculus OX=10090 GN=Atp2b2 PE=1 SV=2 (AT2B2_MOUSE)	AT2B2_MOUSE [3]	Atp2b2	133 kDa	TRUE	unknown	34	7
35.1	TRUE	Empty	Plasma membrane calcium-transporting ATPase 2 OS=Mus musculus OX=10090 GN=Atp2b2 PE=1 SV=2	AT2B2_MOUSE	Atp2b2	133 kDa	TRUE	unknown	21	5
35.2	TRUE	Empty	Plasma membrane calcium-transporting ATPase 1 OS=Mus musculus OX=10090 GN=Atp2b1 PE=1 SV=1	AT2B1_MOUSE	Atp2b1	135 kDa	TRUE	unknown	18	4
35.3	TRUE	Empty	Plasma membrane calcium-transporting ATPase 4 OS=Mus musculus OX=10090 GN=Atp2b4 PE=1 SV=1	AT2B4_MOUSE	Atp2b4	133 kDa	TRUE	unknown	6	0
36	TRUE	Empty	Dynein light chain 2, cytoplasmic OS=Mus musculus OX=10090 GN=Dynll2 PE=1 SV=1	DYL2_MOUSE	Dynll2	10 kDa	TRUE	unknown	103	4
37	TRUE	Empty	Microtubule-associated protein 6 OS=Mus musculus OX=10090 GN=Map6 PE=1 SV=2	MAP6_MOUSE	Map6	96 kDa		unknown	44	2
38	TRUE	Empty	Endophilin-A3 OS=Mus musculus OX=10090 GN=Sh3gl3 PE=1 SV=1	SH3G3_MOUSE	Sh3gl3	39 kDa	TRUE	unknown	0	46
39	TRUE	Empty	Spectrin alpha chain, non-erythrocytic 1 OS=Mus musculus OX=10090 GN=Sptan1 PE=1 SV=4	SPTN1_MOUSE	Sptan1	285 kDa		unknown	29	10
40	TRUE	Empty	Cleavage and polyadenylation specificity factor subunit 6 OS=Mus musculus OX=10090 GN=Cpsf6 PE=1 SV=1	CPSF6_MOUSE	Cpsf6	59 kDa		unknown	17	16
41	TRUE	Empty	Amphiphysin OS=Mus musculus OX=10090 GN=Amph PE=1 SV=1	AMPH_MOUSE	Amph	75 kDa	TRUE	unknown	1	44
42	TRUE	Empty	Protein arginine N-methyltransferase 5 OS=Mus musculus OX=10090 GN=Prmt5 PE=1 SV=3	ANM5_MOUSE	Prmt5	73 kDa		unknown	34	8
43	TRUE	Empty	U1 small nuclear ribonucleoprotein 70 kDa OS=Mus musculus OX=10090 GN=Snrnp70 PE=1 SV=2	RU17_MOUSE	Snrnp70	52 kDa	TRUE	unknown	19	22
44	TRUE	Empty	Cluster of AP-2 complex subunit beta OS=Mus musculus OX=10090 GN=Ap2b1 PE=1 SV=1 (AP2B1_MOUSE)	AP2B1_MOUSE [2]	Ap2b1	105 kDa	TRUE	unknown	13	26
44.1	TRUE	Empty	AP-2 complex subunit beta OS=Mus musculus OX=10090 GN=Ap2b1 PE=1 SV=1	AP2B1_MOUSE	Ap2b1	105 kDa	TRUE	unknown	13	25
44.2	TRUE	Empty	AP-1 complex subunit beta-1 OS=Mus musculus OX=10090 GN=Ap1b1 PE=1 SV=2	AP1B1_MOUSE	Ap1b1	104 kDa	TRUE	unknown	6	12
45	TRUE	Empty	Cytosolic 10-formyltetrahydrofolate dehydrogenase OS=Mus musculus OX=10090 GN=Aldh1l1 PE=1 SV=1	AL1L1_MOUSE	Aldh1l1	99 kDa		unknown	40	2
46	TRUE	Empty	Ubiquitin-60S ribosomal protein L40 OS=Mus musculus OX=10090 GN=Uba52 PE=1 SV=2	RL40_MOUSE (+3)	Uba52	15 kDa		unknown	26	5
47	TRUE	Empty	Cluster of Dihydropyrimidinase-related protein 2 OS=Mus musculus OX=10090 GN=Dpysl2 PE=1 SV=2 (DPYL2_MOUSE)	DPYL2_MOUSE [2]	Dpysl2	62 kDa	TRUE	unknown	30	21
47.1	TRUE	Empty	Dihydropyrimidinase-related protein 2 OS=Mus musculus OX=10090 GN=Dpysl2 PE=1 SV=2	DPYL2_MOUSE	Dpysl2	62 kDa	TRUE	unknown	29	21
47.2	TRUE	Empty	Dihydropyrimidinase-related protein 3 OS=Mus musculus OX=10090 GN=Dpysl3 PE=1 SV=1	DPYL3_MOUSE	Dpysl3	62 kDa	TRUE	unknown	4	0
48	TRUE	Empty	Band 4.1-like protein 1 OS=Mus musculus OX=10090 GN=Epb41l1 PE=1 SV=2	E41L1_MOUSE	Epb41l1	98 kDa	TRUE	unknown	20	28
49	TRUE	Empty	Cluster of Serine/threonine-protein phosphatase 2B catalytic subunit alpha isoform OS=Mus musculus OX=10090 GN=Ppp3ca PE=1 SV=1 (PP2BA_MOUSE)	PP2BA_MOUSE [3]	Ppp3ca	59 kDa	TRUE	unknown	33	9
49.1	TRUE	Empty	Serine/threonine-protein phosphatase 2B catalytic subunit alpha isoform OS=Mus musculus OX=10090 GN=Ppp3ca PE=1 SV=1	PP2BA_MOUSE	Ppp3ca	59 kDa	TRUE	unknown	25	8
49.2	TRUE	Empty	Serine/threonine-protein phosphatase 2B catalytic subunit beta isoform OS=Mus musculus OX=10090 GN=Ppp3cb PE=1 SV=2	PP2BB_MOUSE	Ppp3cb	59 kDa	TRUE	unknown	14	3
49.3	TRUE	Empty	Serine/threonine-protein phosphatase 2B catalytic subunit gamma isoform OS=Mus musculus OX=10090 GN=Ppp3cc PE=1 SV=1	PP2BC_MOUSE	Ppp3cc	59 kDa	TRUE	unknown	3	0
50	TRUE	Empty	Cluster of Serine/threonine-protein kinase 38 OS=Mus musculus OX=10090 GN=Stk38 PE=1 SV=1 (STK38_MOUSE)	STK38_MOUSE [2]	Stk38	54 kDa	TRUE	unknown	31	6
50.1	TRUE	Empty	Serine/threonine-protein kinase 38 OS=Mus musculus OX=10090 GN=Stk38 PE=1 SV=1	STK38_MOUSE	Stk38	54 kDa	TRUE	unknown	30	6
50.2	TRUE	Empty	Serine/threonine-protein kinase 38-like OS=Mus musculus OX=10090 GN=Stk38l PE=1 SV=2	ST38L_MOUSE	Stk38l	54 kDa	TRUE	unknown	4	0
51	TRUE	Empty	Splicing factor U2AF 65 kDa subunit OS=Mus musculus OX=10090 GN=U2af2 PE=1 SV=3	U2AF2_MOUSE	U2af2	54 kDa		unknown	20	19
52	TRUE	Empty	Calcium-binding mitochondrial carrier protein Aralar1 OS=Mus musculus OX=10090 GN=Slc25a12 PE=1 SV=1	CMC1_MOUSE	Slc25a12	75 kDa	TRUE	unknown	40	10
53	TRUE	Empty	Cluster of Putative RNA-binding protein Luc7-like 2 OS=Mus musculus OX=10090 GN=Luc7l2 PE=1 SV=1 (LC7L2_MOUSE)	LC7L2_MOUSE [2]	Luc7l2	47 kDa	TRUE	unknown	17	21
53.1	TRUE	Empty	Putative RNA-binding protein Luc7-like 2 OS=Mus musculus OX=10090 GN=Luc7l2 PE=1 SV=1	LC7L2_MOUSE	Luc7l2	47 kDa	TRUE	unknown	14	17
53.2	TRUE	Empty	Putative RNA-binding protein Luc7-like 1 OS=Mus musculus OX=10090 GN=Luc7l PE=1 SV=2	LUC7L_MOUSE	Luc7l	44 kDa	TRUE	unknown	7	12
54	TRUE	Empty	60 kDa heat shock protein, mitochondrial OS=Mus musculus OX=10090 GN=Hspd1 PE=1 SV=1	CH60_MOUSE	Hspd1	61 kDa		unknown	30	7
55	TRUE	Empty	Cluster of Heat shock protein HSP 90-beta OS=Mus musculus OX=10090 GN=Hsp90ab1 PE=1 SV=3 (HS90B_MOUSE)	HS90B_MOUSE [2]	Hsp90ab1	83 kDa	TRUE	unknown	41	9
55.1	TRUE	Empty	Heat shock protein HSP 90-beta OS=Mus musculus OX=10090 GN=Hsp90ab1 PE=1 SV=3	HS90B_MOUSE	Hsp90ab1	83 kDa	TRUE	unknown	41	9
55.2	TRUE	Empty	Endoplasmin OS=Mus musculus OX=10090 GN=Hsp90b1 PE=1 SV=2	ENPL_MOUSE	Hsp90b1	92 kDa	TRUE	unknown	0	0
56	TRUE	Empty	Serine/threonine-protein phosphatase 2A 65 kDa regulatory subunit A alpha isoform OS=Mus musculus OX=10090 GN=Ppp2r1a PE=1 SV=3	2AAA_MOUSE	Ppp2r1a	65 kDa		unknown	25	10
57	TRUE	Empty	Succinate dehydrogenase [ubiquinone] flavoprotein subunit, mitochondrial OS=Mus musculus OX=10090 GN=Sdha PE=1 SV=1	SDHA_MOUSE	Sdha	73 kDa	TRUE	unknown	27	9
58	TRUE	Empty	Cluster of Sarcoplasmic/endoplasmic reticulum calcium ATPase 2 OS=Mus musculus OX=10090 GN=Atp2a2 PE=1 SV=2 (AT2A2_MOUSE)	AT2A2_MOUSE [2]	Atp2a2	115 kDa	TRUE	unknown	25	4
58.1	TRUE	Empty	Sarcoplasmic/endoplasmic reticulum calcium ATPase 2 OS=Mus musculus OX=10090 GN=Atp2a2 PE=1 SV=2	AT2A2_MOUSE	Atp2a2	115 kDa	TRUE	unknown	25	4
58.2	TRUE	Empty	Sarcoplasmic/endoplasmic reticulum calcium ATPase 3 OS=Mus musculus OX=10090 GN=Atp2a3 PE=1 SV=3	AT2A3_MOUSE	Atp2a3	114 kDa	TRUE	unknown	0	1
59	TRUE	Empty	Cleavage and polyadenylation specificity factor subunit 7 OS=Mus musculus OX=10090 GN=Cpsf7 PE=1 SV=2	CPSF7_MOUSE	Cpsf7	52 kDa		unknown	15	15
60	TRUE	Empty	Intersectin-1 OS=Mus musculus OX=10090 GN=Itsn1 PE=1 SV=2	ITSN1_MOUSE	Itsn1	194 kDa	TRUE	unknown	0	27
61	TRUE	Empty	Endoplasmic reticulum chaperone BiP OS=Mus musculus OX=10090 GN=Hspa5 PE=1 SV=3	BIP_MOUSE	Hspa5	72 kDa	TRUE	unknown	23	13
62	TRUE	Empty	Synapsin-1 OS=Mus musculus OX=10090 GN=Syn1 PE=1 SV=2	SYN1_MOUSE	Syn1	74 kDa	TRUE	unknown	22	6
63	TRUE	Empty	Cluster of Monofunctional C1-tetrahydrofolate synthase, mitochondrial OS=Mus musculus OX=10090 GN=Mthfd1l PE=1 SV=2 (C1TM_MOUSE)	C1TM_MOUSE [2]	Mthfd1l	106 kDa	TRUE	unknown	29	3
63.1	TRUE	Empty	Monofunctional C1-tetrahydrofolate synthase, mitochondrial OS=Mus musculus OX=10090 GN=Mthfd1l PE=1 SV=2	C1TM_MOUSE	Mthfd1l	106 kDa	TRUE	unknown	29	3
63.2	TRUE	Empty	C-1-tetrahydrofolate synthase, cytoplasmic OS=Mus musculus OX=10090 GN=Mthfd1 PE=1 SV=4	C1TC_MOUSE	Mthfd1	101 kDa	TRUE	unknown	0	0
64	TRUE	Empty	Probable ATP-dependent RNA helicase DDX46 OS=Mus musculus OX=10090 GN=Ddx46 PE=1 SV=2	DDX46_MOUSE	Ddx46	117 kDa		unknown	13	16
65	TRUE	Empty	Glutamine synthetase OS=Mus musculus OX=10090 GN=Glul PE=1 SV=6	GLNA_MOUSE	Glul	42 kDa		unknown	17	10
66	TRUE	Empty	Sodium/potassium-transporting ATPase subunit beta-1 OS=Mus musculus OX=10090 GN=Atp1b1 PE=1 SV=1	AT1B1_MOUSE	Atp1b1	35 kDa	TRUE	unknown	17	9
67	TRUE	Empty	Microtubule-associated protein 1B OS=Mus musculus OX=10090 GN=Map1b PE=1 SV=2	MAP1B_MOUSE	Map1b	270 kDa	TRUE	unknown	27	6
68	TRUE	Empty	Sorting nexin-9 OS=Mus musculus OX=10090 GN=Snx9 PE=1 SV=1	SNX9_MOUSE	Snx9	67 kDa		unknown	0	26
69	TRUE	Empty	CaM kinase-like vesicle-associated protein OS=Mus musculus OX=10090 GN=Camkv PE=1 SV=2	CAMKV_MOUSE	Camkv	55 kDa		unknown	13	18
70	TRUE	Empty	Cluster of Keratin, type I cytoskeletal 14 OS=Mus musculus OX=10090 GN=Krt14 PE=1 SV=2 (K1C14_MOUSE)	K1C14_MOUSE [4]	Krt14	53 kDa	TRUE	unknown	20	7
70.1	TRUE	Empty	Keratin, type I cytoskeletal 14 OS=Mus musculus OX=10090 GN=Krt14 PE=1 SV=2	K1C14_MOUSE	Krt14	53 kDa	TRUE	unknown	11	5
70.2	TRUE	Empty	Keratin, type I cytoskeletal 42 OS=Mus musculus OX=10090 GN=Krt42 PE=1 SV=1	K1C42_MOUSE	Krt42	50 kDa	TRUE	unknown	8	3
70.3	TRUE	Empty	Keratin, type I cytoskeletal 15 OS=Mus musculus OX=10090 GN=Krt15 PE=1 SV=2	K1C15_MOUSE	Krt15	49 kDa	TRUE	unknown	8	5
70.4	TRUE	Empty	Keratin, type I cytoskeletal 16 OS=Mus musculus OX=10090 GN=Krt16 PE=1 SV=3	K1C16_MOUSE	Krt16	52 kDa	TRUE	unknown	7	4
71	TRUE	Empty	Methylcrotonoyl-CoA carboxylase subunit alpha, mitochondrial OS=Mus musculus OX=10090 GN=Mccc1 PE=1 SV=2	MCCA_MOUSE	Mccc1	79 kDa		unknown	17	8
72	TRUE	Empty	Cytochrome b-c1 complex subunit 2, mitochondrial OS=Mus musculus OX=10090 GN=Uqcrc2 PE=1 SV=1	QCR2_MOUSE	Uqcrc2	48 kDa		unknown	17	8
73	TRUE	Empty	AP-2 complex subunit mu OS=Mus musculus OX=10090 GN=Ap2m1 PE=1 SV=1	AP2M1_MOUSE	Ap2m1	50 kDa		unknown	5	11
74	TRUE	Empty	Elongation factor 2 OS=Mus musculus OX=10090 GN=Eef2 PE=1 SV=2	EF2_MOUSE	Eef2	95 kDa	TRUE	unknown	21	6
75	TRUE	Empty	Elongation factor Tu, mitochondrial OS=Mus musculus OX=10090 GN=Tufm PE=1 SV=1	EFTU_MOUSE	Tufm	50 kDa	TRUE	unknown	22	8
76	TRUE	Empty	Myelin proteolipid protein OS=Mus musculus OX=10090 GN=Plp1 PE=1 SV=2	MYPR_MOUSE	Plp1	30 kDa		unknown	17	11
77	TRUE	Empty	RuvB-like 2 OS=Mus musculus OX=10090 GN=Ruvbl2 PE=1 SV=3	RUVB2_MOUSE	Ruvbl2	51 kDa		unknown	24	4
78	TRUE	Empty	AP-2 complex subunit alpha-1 OS=Mus musculus OX=10090 GN=Ap2a1 PE=1 SV=1	AP2A1_MOUSE	Ap2a1	108 kDa	TRUE	unknown	15	26
79	TRUE	Empty	Phosphate carrier protein, mitochondrial OS=Mus musculus OX=10090 GN=Slc25a3 PE=1 SV=1	MPCP_MOUSE	Slc25a3	40 kDa		unknown	19	5
80	TRUE	Empty	ATP synthase subunit O, mitochondrial OS=Mus musculus OX=10090 GN=Atp5o PE=1 SV=1	ATPO_MOUSE	Atp5o	23 kDa		unknown	17	6
81	TRUE	Empty	DNA damage-binding protein 1 OS=Mus musculus OX=10090 GN=Ddb1 PE=1 SV=2	DDB1_MOUSE	Ddb1	127 kDa	TRUE	unknown	22	1
82	TRUE	Empty	Cluster of Guanine nucleotide-binding protein G(I)/G(S)/G(T) subunit beta-1 OS=Mus musculus OX=10090 GN=Gnb1 PE=1 SV=3 (GBB1_MOUSE)	GBB1_MOUSE [2]	Gnb1	37 kDa	TRUE	unknown	29	9
82.1	TRUE	Empty	Guanine nucleotide-binding protein G(I)/G(S)/G(T) subunit beta-1 OS=Mus musculus OX=10090 GN=Gnb1 PE=1 SV=3	GBB1_MOUSE	Gnb1	37 kDa	TRUE	unknown	20	6
82.2	TRUE	Empty	Guanine nucleotide-binding protein G(I)/G(S)/G(T) subunit beta-2 OS=Mus musculus OX=10090 GN=Gnb2 PE=1 SV=3	GBB2_MOUSE	Gnb2	37 kDa	TRUE	unknown	18	5
83	TRUE	Empty	ATP synthase subunit gamma, mitochondrial OS=Mus musculus OX=10090 GN=Atp5f1c PE=1 SV=1	ATPG_MOUSE	Atp5f1c	33 kDa		unknown	15	8
84	TRUE	Empty	Excitatory amino acid transporter 2 OS=Mus musculus OX=10090 GN=Slc1a2 PE=1 SV=1	EAA2_MOUSE	Slc1a2	62 kDa		unknown	13	8
85	TRUE	Empty	Cytochrome b-c1 complex subunit 1, mitochondrial OS=Mus musculus OX=10090 GN=Uqcrc1 PE=1 SV=2	QCR1_MOUSE	Uqcrc1	53 kDa		unknown	16	9
86	TRUE	Empty	Cluster of S-adenosylhomocysteine hydrolase-like protein 1 OS=Mus musculus OX=10090 GN=Ahcyl1 PE=1 SV=1 (SAHH2_MOUSE)	SAHH2_MOUSE [2]	Ahcyl1	59 kDa	TRUE	unknown	15	15
86.1	TRUE	Empty	S-adenosylhomocysteine hydrolase-like protein 1 OS=Mus musculus OX=10090 GN=Ahcyl1 PE=1 SV=1	SAHH2_MOUSE	Ahcyl1	59 kDa	TRUE	unknown	12	15
86.2	TRUE	Empty	Putative adenosylhomocysteinase 3 OS=Mus musculus OX=10090 GN=Ahcyl2 PE=1 SV=1	SAHH3_MOUSE	Ahcyl2	67 kDa	TRUE	unknown	8	11
87	TRUE	Empty	Cluster of 14-3-3 protein theta OS=Mus musculus OX=10090 GN=Ywhaq PE=1 SV=1 (1433T_MOUSE)	1433T_MOUSE [2]	Ywhaq	28 kDa	TRUE	unknown	29	11
87.1	TRUE	Empty	14-3-3 protein theta OS=Mus musculus OX=10090 GN=Ywhaq PE=1 SV=1	1433T_MOUSE	Ywhaq	28 kDa	TRUE	unknown	23	9
87.2	TRUE	Empty	14-3-3 protein beta/alpha OS=Mus musculus OX=10090 GN=Ywhab PE=1 SV=3	1433B_MOUSE	Ywhab	28 kDa	TRUE	unknown	16	5
88	TRUE	Empty	Band 4.1-like protein 2 OS=Mus musculus OX=10090 GN=Epb41l2 PE=1 SV=2	E41L2_MOUSE	Epb41l2	110 kDa	TRUE	unknown	13	14
89	TRUE	Empty	Immunoglobulin kappa constant OS=Mus musculus OX=10090 GN=Igkc PE=1 SV=2	IGKC_MOUSE	Igkc	12 kDa		unknown	19	10
90	TRUE	Empty	Septin-7 OS=Mus musculus OX=10090 GN=Sept7 PE=1 SV=1	SEPT7_MOUSE	2022-09-07	51 kDa	TRUE	unknown	18	8
91	TRUE	Empty	Serine/arginine-rich splicing factor 2 OS=Mus musculus OX=10090 GN=Srsf2 PE=1 SV=4	SRSF2_MOUSE	Srsf2	25 kDa	TRUE	unknown	8	9
92	TRUE	Empty	Cluster of DmX-like protein 2 OS=Mus musculus OX=10090 GN=Dmxl2 PE=1 SV=3 (DMXL2_MOUSE)	DMXL2_MOUSE [2]	Dmxl2	338 kDa	TRUE	unknown	16	1
92.1	TRUE	Empty	DmX-like protein 2 OS=Mus musculus OX=10090 GN=Dmxl2 PE=1 SV=3	DMXL2_MOUSE	Dmxl2	338 kDa	TRUE	unknown	16	1
92.2	TRUE	Empty	DmX-like protein 1 OS=Mus musculus OX=10090 GN=Dmxl1 PE=1 SV=1	DMXL1_MOUSE	Dmxl1	336 kDa	TRUE	unknown	0	0
93	TRUE	Empty	Methylcrotonoyl-CoA carboxylase beta chain, mitochondrial OS=Mus musculus OX=10090 GN=Mccc2 PE=1 SV=1	MCCB_MOUSE	Mccc2	61 kDa		unknown	16	7
94	TRUE	Empty	STIP1 homology and U box-containing protein 1 OS=Mus musculus OX=10090 GN=Stub1 PE=1 SV=1	CHIP_MOUSE	Stub1	35 kDa	TRUE	unknown	20	0
95	TRUE	Empty	Heat shock 70 kDa protein 12A OS=Mus musculus OX=10090 GN=Hspa12a PE=1 SV=1	HS12A_MOUSE	Hspa12a	75 kDa		unknown	20	2
96	TRUE	Empty	ATP-dependent 6-phosphofructokinase, muscle type OS=Mus musculus OX=10090 GN=Pfkm PE=1 SV=3	PFKAM_MOUSE	Pfkm	85 kDa	TRUE	unknown	28	0
97	TRUE	Empty	RuvB-like 1 OS=Mus musculus OX=10090 GN=Ruvbl1 PE=1 SV=1	RUVB1_MOUSE	Ruvbl1	50 kDa		unknown	20	2
98	TRUE	Empty	Synaptosomal-associated protein 25 OS=Mus musculus OX=10090 GN=Snap25 PE=1 SV=1	SNP25_MOUSE	Snap25	23 kDa		unknown	16	8
99	TRUE	Empty	Guanine nucleotide-binding protein G(o) subunit alpha OS=Mus musculus OX=10090 GN=Gnao1 PE=1 SV=3	GNAO_MOUSE	Gnao1	40 kDa	TRUE	unknown	18	8
100	TRUE	Empty	Pyruvate dehydrogenase E1 component subunit alpha, somatic form, mitochondrial OS=Mus musculus OX=10090 GN=Pdha1 PE=1 SV=1	ODPA_MOUSE	Pdha1	43 kDa		unknown	11	8
101	TRUE	Empty	Poly(U)-binding-splicing factor PUF60 OS=Mus musculus OX=10090 GN=Puf60 PE=1 SV=2	PUF60_MOUSE	Puf60	60 kDa		unknown	9	11
102	TRUE	Empty	Small nuclear ribonucleoprotein Sm D2 OS=Mus musculus OX=10090 GN=Snrpd2 PE=1 SV=1	SMD2_MOUSE	Snrpd2	14 kDa		unknown	11	12
103	TRUE	Empty	Cluster of U1 small nuclear ribonucleoprotein A OS=Mus musculus OX=10090 GN=Snrpa PE=1 SV=3 (SNRPA_MOUSE)	SNRPA_MOUSE [2]	Snrpa	32 kDa	TRUE	unknown	11	14
103.1	TRUE	Empty	U1 small nuclear ribonucleoprotein A OS=Mus musculus OX=10090 GN=Snrpa PE=1 SV=3	SNRPA_MOUSE	Snrpa	32 kDa	TRUE	unknown	11	13
103.2	TRUE	Empty	U2 small nuclear ribonucleoprotein B'' OS=Mus musculus OX=10090 GN=Snrpb2 PE=1 SV=1	RU2B_MOUSE	Snrpb2	25 kDa	TRUE	unknown	0	3
104	TRUE	Empty	Cluster of Filamin-A OS=Mus musculus OX=10090 GN=Flna PE=1 SV=5 (FLNA_MOUSE)	FLNA_MOUSE [3]	Flna	281 kDa	TRUE	unknown	9	3
104.1	TRUE	Empty	Filamin-A OS=Mus musculus OX=10090 GN=Flna PE=1 SV=5	FLNA_MOUSE	Flna	281 kDa	TRUE	unknown	8	3
104.2	TRUE	Empty	Filamin-C OS=Mus musculus OX=10090 GN=Flnc PE=1 SV=3	FLNC_MOUSE	Flnc	291 kDa	TRUE	unknown	3	0
104.3	TRUE	Empty	Filamin-B OS=Mus musculus OX=10090 GN=Flnb PE=1 SV=3	FLNB_MOUSE	Flnb	278 kDa	TRUE	unknown	0	0
105	TRUE	Empty	Dihydrolipoyllysine-residue acetyltransferase component of pyruvate dehydrogenase complex, mitochondrial OS=Mus musculus OX=10090 GN=Dlat PE=1 SV=2	ODP2_MOUSE	Dlat	68 kDa		unknown	13	11
106	TRUE	Empty	Peroxiredoxin-5, mitochondrial OS=Mus musculus OX=10090 GN=Prdx5 PE=1 SV=2	PRDX5_MOUSE	Prdx5	22 kDa		unknown	14	9
107	TRUE	Empty	RNA-binding protein 39 OS=Mus musculus OX=10090 GN=Rbm39 PE=1 SV=2	RBM39_MOUSE	Rbm39	59 kDa		unknown	6	10
108	TRUE	Empty	Heat shock protein HSP 90-alpha OS=Mus musculus OX=10090 GN=Hsp90aa1 PE=1 SV=4	HS90A_MOUSE	Hsp90aa1	85 kDa	TRUE	unknown	28	10
109	TRUE	Empty	Cluster of Spectrin beta chain, non-erythrocytic 1 OS=Mus musculus OX=10090 GN=Sptbn1 PE=1 SV=2 (SPTB2_MOUSE)	SPTB2_MOUSE [2]	Sptbn1	274 kDa	TRUE	unknown	12	4
109.1	TRUE	Empty	Spectrin beta chain, non-erythrocytic 1 OS=Mus musculus OX=10090 GN=Sptbn1 PE=1 SV=2	SPTB2_MOUSE	Sptbn1	274 kDa	TRUE	unknown	12	4
109.2	TRUE	Empty	Spectrin beta chain, erythrocytic OS=Mus musculus OX=10090 GN=Sptb PE=1 SV=4	SPTB1_MOUSE	Sptb	245 kDa	TRUE	unknown	0	0
110	TRUE	Empty	Synaptic vesicle glycoprotein 2A OS=Mus musculus OX=10090 GN=Sv2a PE=1 SV=1	SV2A_MOUSE	Sv2a	83 kDa	TRUE	unknown	16	4
111	TRUE	Empty	Cluster of Keratin, type II cuticular Hb5 OS=Mus musculus OX=10090 GN=Krt85 PE=1 SV=2 (KRT85_MOUSE)	KRT85_MOUSE [2]	Krt85	56 kDa	TRUE	unknown	1	23
111.1	TRUE	Empty	Keratin, type II cuticular Hb5 OS=Mus musculus OX=10090 GN=Krt85 PE=1 SV=2	KRT85_MOUSE	Krt85	56 kDa	TRUE	unknown	1	20
111.2	TRUE	Empty	Keratin, type II cuticular Hb6 OS=Mus musculus OX=10090 GN=Krt86 PE=2 SV=2	KRT86_MOUSE	Krt86	53 kDa	TRUE	unknown	0	16
112	TRUE	Empty	Hemoglobin subunit beta-1 OS=Mus musculus OX=10090 GN=Hbb-b1 PE=1 SV=2	HBB1_MOUSE	Hbb-b1	16 kDa		unknown	11	8
113	TRUE	Empty	Triosephosphate isomerase OS=Mus musculus OX=10090 GN=Tpi1 PE=1 SV=4	TPIS_MOUSE	Tpi1	32 kDa		unknown	12	7
114	TRUE	Empty	Cluster of Solute carrier family 12 member 5 OS=Mus musculus OX=10090 GN=Slc12a5 PE=1 SV=2 (S12A5_MOUSE)	S12A5_MOUSE [2]	Slc12a5	126 kDa	TRUE	unknown	15	2
114.1	TRUE	Empty	Solute carrier family 12 member 5 OS=Mus musculus OX=10090 GN=Slc12a5 PE=1 SV=2	S12A5_MOUSE	Slc12a5	126 kDa	TRUE	unknown	15	2
114.2	TRUE	Empty	Solute carrier family 12 member 4 OS=Mus musculus OX=10090 GN=Slc12a4 PE=1 SV=2	S12A4_MOUSE	Slc12a4	121 kDa	TRUE	unknown	0	0
115	TRUE	Empty	14-3-3 protein zeta/delta OS=Mus musculus OX=10090 GN=Ywhaz PE=1 SV=1	1433Z_MOUSE	Ywhaz	28 kDa	TRUE	unknown	20	14
116	TRUE	Empty	Calmodulin-1 OS=Mus musculus OX=10090 GN=Calm1 PE=1 SV=1	CALM1_MOUSE	Calm1	17 kDa		unknown	12	5
117	TRUE	Empty	F-actin-capping protein subunit beta OS=Mus musculus OX=10090 GN=Capzb PE=1 SV=3	CAPZB_MOUSE	Capzb	31 kDa		unknown	13	9
118	TRUE	Empty	Phospholipid hydroperoxide glutathione peroxidase OS=Mus musculus OX=10090 GN=Gpx4 PE=1 SV=4	GPX4_MOUSE	Gpx4	22 kDa		unknown	9	4
119	TRUE	Empty	Neuromodulin OS=Mus musculus OX=10090 GN=Gap43 PE=1 SV=1	NEUM_MOUSE	Gap43	24 kDa	TRUE	unknown	11	8
120	TRUE	Empty	ATP-dependent 6-phosphofructokinase, platelet type OS=Mus musculus OX=10090 GN=Pfkp PE=1 SV=1	PFKAP_MOUSE	Pfkp	85 kDa	TRUE	unknown	19	1
121	TRUE	Empty	Cluster of Alpha-centractin OS=Mus musculus OX=10090 GN=Actr1a PE=1 SV=1 (ACTZ_MOUSE)	ACTZ_MOUSE [2]	Actr1a	43 kDa	TRUE	unknown	14	1
121.1	TRUE	Empty	Alpha-centractin OS=Mus musculus OX=10090 GN=Actr1a PE=1 SV=1	ACTZ_MOUSE	Actr1a	43 kDa	TRUE	unknown	12	1
121.2	TRUE	Empty	Beta-centractin OS=Mus musculus OX=10090 GN=Actr1b PE=1 SV=1	ACTY_MOUSE	Actr1b	42 kDa	TRUE	unknown	11	0
122	TRUE	Empty	CAP-Gly domain-containing linker protein 2 OS=Mus musculus OX=10090 GN=Clip2 PE=1 SV=2	CLIP2_MOUSE	Clip2	116 kDa		unknown	11	3
123	TRUE	Empty	Cofilin-1 OS=Mus musculus OX=10090 GN=Cfl1 PE=1 SV=3	COF1_MOUSE	Cfl1	19 kDa	TRUE	unknown	12	5
124	TRUE	Empty	DnaJ homolog subfamily A member 2 OS=Mus musculus OX=10090 GN=Dnaja2 PE=1 SV=1	DNJA2_MOUSE	Dnaja2	46 kDa		unknown	13	1
125	TRUE	Empty	Hemoglobin subunit alpha OS=Mus musculus OX=10090 GN=Hba PE=1 SV=2	HBA_MOUSE	Hba	15 kDa		unknown	12	9
126	TRUE	Empty	Small nuclear ribonucleoprotein-associated protein B OS=Mus musculus OX=10090 GN=Snrpb PE=1 SV=1	RSMB_MOUSE (+1)	Snrpb	24 kDa		unknown	7	11
127	TRUE	Empty	Cluster of Glyceraldehyde-3-phosphate dehydrogenase OS=Mus musculus OX=10090 GN=Gapdh PE=1 SV=2 (G3P_MOUSE)	G3P_MOUSE [2]	Gapdh	36 kDa	TRUE	unknown	9	8
127.1	TRUE	Empty	Glyceraldehyde-3-phosphate dehydrogenase OS=Mus musculus OX=10090 GN=Gapdh PE=1 SV=2	G3P_MOUSE	Gapdh	36 kDa	TRUE	unknown	9	8
127.2	TRUE	Empty	Glyceraldehyde-3-phosphate dehydrogenase, testis-specific OS=Mus musculus OX=10090 GN=Gapdhs PE=1 SV=1	G3PT_MOUSE	Gapdhs	48 kDa	TRUE	unknown	0	0
128	TRUE	Empty	Gelsolin OS=Mus musculus OX=10090 GN=Gsn PE=1 SV=3	GELS_MOUSE	Gsn	86 kDa	TRUE	unknown	11	2
129	TRUE	Empty	Growth factor receptor-bound protein 2 OS=Mus musculus OX=10090 GN=Grb2 PE=1 SV=1	GRB2_MOUSE	Grb2	25 kDa		unknown	2	14
130	TRUE	Empty	NADH-ubiquinone oxidoreductase 75 kDa subunit, mitochondrial OS=Mus musculus OX=10090 GN=Ndufs1 PE=1 SV=2	NDUS1_MOUSE	Ndufs1	80 kDa		unknown	10	5
131	TRUE	Empty	V-type proton ATPase catalytic subunit A OS=Mus musculus OX=10090 GN=Atp6v1a PE=1 SV=2	VATA_MOUSE	Atp6v1a	68 kDa		unknown	11	4
132	TRUE	Empty	Cluster of Ras-related protein Rab-6A OS=Mus musculus OX=10090 GN=Rab6a PE=1 SV=4 (RAB6A_MOUSE)	RAB6A_MOUSE [2]	Rab6a	24 kDa	TRUE	unknown	18	0
132.1	TRUE	Empty	Ras-related protein Rab-6A OS=Mus musculus OX=10090 GN=Rab6a PE=1 SV=4	RAB6A_MOUSE	Rab6a	24 kDa	TRUE	unknown	15	0
132.2	TRUE	Empty	Ras-related protein Rab-6B OS=Mus musculus OX=10090 GN=Rab6b PE=1 SV=1	RAB6B_MOUSE	Rab6b	23 kDa	TRUE	unknown	13	0
133	TRUE	Empty	Keratin, type I cytoskeletal 10 OS=Mus musculus OX=10090 GN=Krt10 PE=1 SV=3	K1C10_MOUSE	Krt10	58 kDa	TRUE	unknown	10	6
134	TRUE	Empty	Microtubule-associated protein 1A OS=Mus musculus OX=10090 GN=Map1a PE=1 SV=2	MAP1A_MOUSE	Map1a	300 kDa	TRUE	unknown	6	5
135	TRUE	Empty	RNA-binding protein 26 OS=Mus musculus OX=10090 GN=Rbm26 PE=1 SV=2	RBM26_MOUSE	Rbm26	114 kDa		unknown	6	8
136	TRUE	Empty	Transforming protein RhoA OS=Mus musculus OX=10090 GN=Rhoa PE=1 SV=1	RHOA_MOUSE	Rhoa	22 kDa	TRUE	unknown	14	2
137	TRUE	Empty	Cytochrome b-c1 complex subunit Rieske, mitochondrial OS=Mus musculus OX=10090 GN=Uqcrfs1 PE=1 SV=1	UCRI_MOUSE	Uqcrfs1	29 kDa		unknown	12	4
138	TRUE	Empty	Mitochondrial 2-oxoglutarate/malate carrier protein OS=Mus musculus OX=10090 GN=Slc25a11 PE=1 SV=3	M2OM_MOUSE	Slc25a11	34 kDa		unknown	16	1
139	TRUE	Empty	Methylosome protein 50 OS=Mus musculus OX=10090 GN=Wdr77 PE=1 SV=1	MEP50_MOUSE	Wdr77	37 kDa		unknown	15	1
140	TRUE	Empty	Neural cell adhesion molecule 1 OS=Mus musculus OX=10090 GN=Ncam1 PE=1 SV=3	NCAM1_MOUSE	Ncam1	119 kDa		unknown	10	1
141	TRUE	Empty	Syntaxin-1B OS=Mus musculus OX=10090 GN=Stx1b PE=1 SV=1	STX1B_MOUSE	Stx1b	33 kDa	TRUE	unknown	10	5
142	TRUE	Empty	UDP-glucose:glycoprotein glucosyltransferase 1 OS=Mus musculus OX=10090 GN=Uggt1 PE=1 SV=4	UGGG1_MOUSE	Uggt1	176 kDa		unknown	15	0
143	TRUE	Empty	Cluster of AP-3 complex subunit beta-2 OS=Mus musculus OX=10090 GN=Ap3b2 PE=1 SV=2 (AP3B2_MOUSE)	AP3B2_MOUSE [2]	Ap3b2	119 kDa	TRUE	unknown	11	2
143.1	TRUE	Empty	AP-3 complex subunit beta-2 OS=Mus musculus OX=10090 GN=Ap3b2 PE=1 SV=2	AP3B2_MOUSE	Ap3b2	119 kDa	TRUE	unknown	11	2
143.2	TRUE	Empty	AP-3 complex subunit beta-1 OS=Mus musculus OX=10090 GN=Ap3b1 PE=1 SV=2	AP3B1_MOUSE	Ap3b1	123 kDa	TRUE	unknown	0	0
144	TRUE	Empty	Cluster of Mitogen-activated protein kinase 1 OS=Mus musculus OX=10090 GN=Mapk1 PE=1 SV=3 (MK01_MOUSE)	MK01_MOUSE [6]	Mapk1	41 kDa	TRUE	unknown	12	0
144.1	TRUE	Empty	Mitogen-activated protein kinase 1 OS=Mus musculus OX=10090 GN=Mapk1 PE=1 SV=3	MK01_MOUSE	Mapk1	41 kDa	TRUE	unknown	10	0
144.2	TRUE	Empty	Mitogen-activated protein kinase 3 OS=Mus musculus OX=10090 GN=Mapk3 PE=1 SV=5	MK03_MOUSE	Mapk3	43 kDa	TRUE	unknown	5	0
144.3	TRUE	Empty	Platelet-derived growth factor receptor alpha OS=Mus musculus OX=10090 GN=Pdgfra PE=1 SV=3	PGFRA_MOUSE	Pdgfra	123 kDa	TRUE	unknown	1	0
144.4	TRUE	Empty	Vascular endothelial growth factor receptor 2 OS=Mus musculus OX=10090 GN=Kdr PE=1 SV=1	VGFR2_MOUSE	Kdr	153 kDa	TRUE	unknown	0	0
144.5	TRUE	Empty	Receptor-type tyrosine-protein kinase FLT3 OS=Mus musculus OX=10090 GN=Flt3 PE=1 SV=2	FLT3_MOUSE	Flt3	113 kDa	TRUE	unknown	1	0
144.6	TRUE	Empty	Mast/stem cell growth factor receptor Kit OS=Mus musculus OX=10090 GN=Kit PE=1 SV=3	KIT_MOUSE	Kit	109 kDa	TRUE	unknown	0	0
145	TRUE	Empty	Protein arginine N-methyltransferase 1 OS=Mus musculus OX=10090 GN=Prmt1 PE=1 SV=1	ANM1_MOUSE	Prmt1	42 kDa		unknown	2	14
146	TRUE	Empty	D-beta-hydroxybutyrate dehydrogenase, mitochondrial OS=Mus musculus OX=10090 GN=Bdh1 PE=1 SV=2	BDH_MOUSE	Bdh1	38 kDa		unknown	10	2
147	TRUE	Empty	Neuronal membrane glycoprotein M6-a OS=Mus musculus OX=10090 GN=Gpm6a PE=1 SV=1	GPM6A_MOUSE	Gpm6a	31 kDa		unknown	9	5
148	TRUE	Empty	NADH dehydrogenase [ubiquinone] flavoprotein 1, mitochondrial OS=Mus musculus OX=10090 GN=Ndufv1 PE=1 SV=1	NDUV1_MOUSE	Ndufv1	51 kDa	TRUE	unknown	11	3
149	TRUE	Empty	Dynamin-like 120 kDa protein, mitochondrial OS=Mus musculus OX=10090 GN=Opa1 PE=1 SV=1	OPA1_MOUSE	Opa1	111 kDa		unknown	13	0
150	TRUE	Empty	26S proteasome non-ATPase regulatory subunit 1 OS=Mus musculus OX=10090 GN=Psmd1 PE=1 SV=1	PSMD1_MOUSE	Psmd1	106 kDa		unknown	14	0
151	TRUE	Empty	NAD-dependent protein deacetylase sirtuin-2 OS=Mus musculus OX=10090 GN=Sirt2 PE=1 SV=2	SIR2_MOUSE	Sirt2	43 kDa		unknown	12	4
152	TRUE	Empty	Cluster of Vesicular glutamate transporter 2 OS=Mus musculus OX=10090 GN=Slc17a6 PE=1 SV=1 (VGLU2_MOUSE)	VGLU2_MOUSE [2]	Slc17a6	65 kDa	TRUE	unknown	7	3
152.1	TRUE	Empty	Vesicular glutamate transporter 2 OS=Mus musculus OX=10090 GN=Slc17a6 PE=1 SV=1	VGLU2_MOUSE	Slc17a6	65 kDa	TRUE	unknown	6	3
152.2	TRUE	Empty	Vesicular glutamate transporter 1 OS=Mus musculus OX=10090 GN=Slc17a7 PE=1 SV=2	VGLU1_MOUSE	Slc17a7	62 kDa	TRUE	unknown	2	2
153	TRUE	Empty	Cluster of Heterogeneous nuclear ribonucleoprotein H OS=Mus musculus OX=10090 GN=Hnrnph1 PE=1 SV=3 (HNRH1_MOUSE)	HNRH1_MOUSE [2]	Hnrnph1	49 kDa	TRUE	unknown	13	1
153.1	TRUE	Empty	Heterogeneous nuclear ribonucleoprotein H OS=Mus musculus OX=10090 GN=Hnrnph1 PE=1 SV=3	HNRH1_MOUSE	Hnrnph1	49 kDa	TRUE	unknown	12	1
153.2	TRUE	Empty	Heterogeneous nuclear ribonucleoprotein H2 OS=Mus musculus OX=10090 GN=Hnrnph2 PE=1 SV=1	HNRH2_MOUSE	Hnrnph2	49 kDa	TRUE	unknown	8	0
154	TRUE	Empty	Cluster of Prolow-density lipoprotein receptor-related protein 1 OS=Mus musculus OX=10090 GN=Lrp1 PE=1 SV=1 (LRP1_MOUSE)	LRP1_MOUSE [2]	Lrp1	505 kDa	TRUE	unknown	7	0
154.1	TRUE	Empty	Prolow-density lipoprotein receptor-related protein 1 OS=Mus musculus OX=10090 GN=Lrp1 PE=1 SV=1	LRP1_MOUSE	Lrp1	505 kDa	TRUE	unknown	7	0
154.2	TRUE	Empty	Low-density lipoprotein receptor-related protein 1B OS=Mus musculus OX=10090 GN=Lrp1b PE=1 SV=1	LRP1B_MOUSE	Lrp1b	514 kDa	TRUE	unknown	0	0
155	TRUE	Empty	Sodium/potassium-transporting ATPase subunit beta-2 OS=Mus musculus OX=10090 GN=Atp1b2 PE=1 SV=2	AT1B2_MOUSE	Atp1b2	33 kDa		unknown	6	7
156	TRUE	Empty	Enhancer of rudimentary homolog OS=Mus musculus OX=10090 GN=Erh PE=1 SV=1	ERH_MOUSE	Erh	12 kDa		unknown	2	10
157	TRUE	Empty	Luc7-like protein 3 OS=Mus musculus OX=10090 GN=Luc7l3 PE=1 SV=1	LC7L3_MOUSE	Luc7l3	51 kDa		unknown	5	9
158	TRUE	Empty	Peroxiredoxin-1 OS=Mus musculus OX=10090 GN=Prdx1 PE=1 SV=1	PRDX1_MOUSE	Prdx1	22 kDa	TRUE	unknown	14	5
159	TRUE	Empty	Succinate dehydrogenase [ubiquinone] iron-sulfur subunit, mitochondrial OS=Mus musculus OX=10090 GN=Sdhb PE=1 SV=1	SDHB_MOUSE	Sdhb	32 kDa		unknown	6	3
160	TRUE	Empty	Synaptotagmin-1 OS=Mus musculus OX=10090 GN=Syt1 PE=1 SV=1	SYT1_MOUSE	Syt1	47 kDa	TRUE	unknown	15	9
161	TRUE	Empty	Cluster of Keratin, type I cuticular Ha5 OS=Mus musculus OX=10090 GN=Krt35 PE=1 SV=1 (KRT35_MOUSE)	KRT35_MOUSE [4]	Krt35	51 kDa	TRUE	unknown	0	15
161.1	TRUE	Empty	Keratin, type I cuticular Ha5 OS=Mus musculus OX=10090 GN=Krt35 PE=1 SV=1	KRT35_MOUSE	Krt35	51 kDa	TRUE	unknown	0	7
161.2	TRUE	Empty	Keratin, type I cuticular Ha4 OS=Mus musculus OX=10090 GN=Krt34 PE=2 SV=1	KRT34_MOUSE	Krt34	45 kDa	TRUE	unknown	0	12
161.3	TRUE	Empty	Keratin, type I cuticular Ha1 OS=Mus musculus OX=10090 GN=Krt31 PE=1 SV=2	K1H1_MOUSE	Krt31	47 kDa	TRUE	unknown	0	9
161.4	TRUE	Empty	Keratin, type I cuticular Ha3-I OS=Mus musculus OX=10090 GN=Krt33a PE=1 SV=1	KT33A_MOUSE	Krt33a	46 kDa	TRUE	unknown	0	6
162	TRUE	Empty	ATP synthase subunit d, mitochondrial OS=Mus musculus OX=10090 GN=Atp5h PE=1 SV=3	ATP5H_MOUSE	Atp5h	19 kDa		unknown	9	2
163	TRUE	Empty	Cullin-associated NEDD8-dissociated protein 1 OS=Mus musculus OX=10090 GN=Cand1 PE=1 SV=2	CAND1_MOUSE	Cand1	136 kDa		unknown	11	1
164	TRUE	Empty	DnaJ homolog subfamily B member 1 OS=Mus musculus OX=10090 GN=Dnajb1 PE=1 SV=3	DNJB1_MOUSE	Dnajb1	38 kDa		unknown	9	0
165	TRUE	Empty	Excitatory amino acid transporter 1 OS=Mus musculus OX=10090 GN=Slc1a3 PE=1 SV=2	EAA1_MOUSE	Slc1a3	60 kDa		unknown	12	4
166	TRUE	Empty	Glycogen synthase kinase-3 beta OS=Mus musculus OX=10090 GN=Gsk3b PE=1 SV=2	GSK3B_MOUSE	Gsk3b	47 kDa	TRUE	unknown	4	8
167	TRUE	Empty	Serine/threonine-protein kinase MARK2 OS=Mus musculus OX=10090 GN=Mark2 PE=1 SV=3	MARK2_MOUSE	Mark2	86 kDa	TRUE	unknown	18	0
168	TRUE	Empty	26S proteasome non-ATPase regulatory subunit 3 OS=Mus musculus OX=10090 GN=Psmd3 PE=1 SV=3	PSMD3_MOUSE	Psmd3	61 kDa		unknown	14	1
169	TRUE	Empty	Sideroflexin-3 OS=Mus musculus OX=10090 GN=Sfxn3 PE=1 SV=1	SFXN3_MOUSE	Sfxn3	35 kDa		unknown	11	2
170	TRUE	Empty	Small nuclear ribonucleoprotein Sm D3 OS=Mus musculus OX=10090 GN=Snrpd3 PE=1 SV=1	SMD3_MOUSE	Snrpd3	14 kDa		unknown	9	7
171	TRUE	Empty	Synapsin-2 OS=Mus musculus OX=10090 GN=Syn2 PE=1 SV=2	SYN2_MOUSE	Syn2	63 kDa	TRUE	unknown	12	5
172	TRUE	Empty	T-complex protein 1 subunit alpha OS=Mus musculus OX=10090 GN=Tcp1 PE=1 SV=3	TCPA_MOUSE	Tcp1	60 kDa		unknown	11	2
173	TRUE	Empty	T-complex protein 1 subunit gamma OS=Mus musculus OX=10090 GN=Cct3 PE=1 SV=1	TCPG_MOUSE	Cct3	61 kDa		unknown	9	3
174	TRUE	Empty	T-complex protein 1 subunit theta OS=Mus musculus OX=10090 GN=Cct8 PE=1 SV=3	TCPQ_MOUSE	Cct8	60 kDa		unknown	10	3
175	TRUE	Empty	Cluster of Guanine nucleotide-binding protein G(i) subunit alpha-1 OS=Mus musculus OX=10090 GN=Gnai1 PE=1 SV=1 (GNAI1_MOUSE)	GNAI1_MOUSE [3]	Gnai1	40 kDa	TRUE	unknown	10	5
175.1	TRUE	Empty	Guanine nucleotide-binding protein G(i) subunit alpha-1 OS=Mus musculus OX=10090 GN=Gnai1 PE=1 SV=1	GNAI1_MOUSE	Gnai1	40 kDa	TRUE	unknown	7	5
175.2	TRUE	Empty	Guanine nucleotide-binding protein G(i) subunit alpha-2 OS=Mus musculus OX=10090 GN=Gnai2 PE=1 SV=5	GNAI2_MOUSE	Gnai2	40 kDa	TRUE	unknown	6	4
175.3	TRUE	Empty	Guanine nucleotide-binding protein G(k) subunit alpha OS=Mus musculus OX=10090 GN=Gnai3 PE=1 SV=3	GNAI3_MOUSE	Gnai3	41 kDa	TRUE	unknown	3	0
176	TRUE	Empty	Cluster of 5'-AMP-activated protein kinase subunit gamma-1 OS=Mus musculus OX=10090 GN=Prkag1 PE=1 SV=2 (AAKG1_MOUSE)	AAKG1_MOUSE [2]	Prkag1	38 kDa	TRUE	unknown	13	0
176.1	TRUE	Empty	5'-AMP-activated protein kinase subunit gamma-1 OS=Mus musculus OX=10090 GN=Prkag1 PE=1 SV=2	AAKG1_MOUSE	Prkag1	38 kDa	TRUE	unknown	12	0
176.2	TRUE	Empty	5'-AMP-activated protein kinase subunit gamma-2 OS=Mus musculus OX=10090 GN=Prkag2 PE=1 SV=2	AAKG2_MOUSE	Prkag2	63 kDa	TRUE	unknown	2	0
177	TRUE	Empty	Cluster of Creatine kinase U-type, mitochondrial OS=Mus musculus OX=10090 GN=Ckmt1 PE=1 SV=1 (KCRU_MOUSE)	KCRU_MOUSE [2]	Ckmt1	47 kDa	TRUE	unknown	12	0
177.1	TRUE	Empty	Creatine kinase U-type, mitochondrial OS=Mus musculus OX=10090 GN=Ckmt1 PE=1 SV=1	KCRU_MOUSE	Ckmt1	47 kDa	TRUE	unknown	12	0
177.2	TRUE	Empty	Creatine kinase S-type, mitochondrial OS=Mus musculus OX=10090 GN=Ckmt2 PE=1 SV=1	KCRS_MOUSE	Ckmt2	47 kDa	TRUE	unknown	0	0
178	TRUE	Empty	5'-AMP-activated protein kinase catalytic subunit alpha-1 OS=Mus musculus OX=10090 GN=Prkaa1 PE=1 SV=2	AAPK1_MOUSE	Prkaa1	64 kDa	TRUE	unknown	14	0
179	TRUE	Empty	Coatomer subunit beta' OS=Mus musculus OX=10090 GN=Copb2 PE=1 SV=2	COPB2_MOUSE	Copb2	102 kDa		unknown	12	0
180	TRUE	Empty	MAP/microtubule affinity-regulating kinase 3 OS=Mus musculus OX=10090 GN=Mark3 PE=1 SV=2	MARK3_MOUSE	Mark3	84 kDa	TRUE	unknown	19	0
181	TRUE	Empty	Neurochondrin OS=Mus musculus OX=10090 GN=Ncdn PE=1 SV=1	NCDN_MOUSE	Ncdn	79 kDa		unknown	14	0
182	TRUE	Empty	Nck-associated protein 1 OS=Mus musculus OX=10090 GN=Nckap1 PE=1 SV=2	NCKP1_MOUSE	Nckap1	129 kDa		unknown	6	2
183	TRUE	Empty	Phosphatidylinositol 4-phosphate 5-kinase type-1 gamma OS=Mus musculus OX=10090 GN=Pip5k1c PE=1 SV=2	PI51C_MOUSE	Pip5k1c	72 kDa	TRUE	unknown	10	3
184	TRUE	Empty	Peroxiredoxin-2 OS=Mus musculus OX=10090 GN=Prdx2 PE=1 SV=3	PRDX2_MOUSE	Prdx2	22 kDa	TRUE	unknown	8	5
185	TRUE	Empty	Peroxiredoxin-6 OS=Mus musculus OX=10090 GN=Prdx6 PE=1 SV=3	PRDX6_MOUSE	Prdx6	25 kDa		unknown	7	4
186	TRUE	Empty	26S proteasome non-ATPase regulatory subunit 2 OS=Mus musculus OX=10090 GN=Psmd2 PE=1 SV=1	PSMD2_MOUSE	Psmd2	100 kDa		unknown	13	0
187	TRUE	Empty	Ras-related protein Rab-7a OS=Mus musculus OX=10090 GN=Rab7a PE=1 SV=2	RAB7A_MOUSE	Rab7a	23 kDa		unknown	13	0
188	TRUE	Empty	U1 small nuclear ribonucleoprotein C OS=Mus musculus OX=10090 GN=Snrpc PE=1 SV=1	RU1C_MOUSE	Snrpc	17 kDa		unknown	5	5
189	TRUE	Empty	Septin-5 OS=Mus musculus OX=10090 GN=Sept5 PE=1 SV=2	SEPT5_MOUSE	2022-09-05	43 kDa	TRUE	unknown	4	3
190	TRUE	Empty	T-complex protein 1 subunit delta OS=Mus musculus OX=10090 GN=Cct4 PE=1 SV=3	TCPD_MOUSE	Cct4	58 kDa		unknown	7	3
191	TRUE	Empty	Probable ubiquitin carboxyl-terminal hydrolase FAF-X OS=Mus musculus OX=10090 GN=Usp9x PE=1 SV=2	USP9X_MOUSE	Usp9x	291 kDa		unknown	10	0
192	TRUE	Empty	Cluster of Serine/threonine-protein phosphatase 2A 55 kDa regulatory subunit B alpha isoform OS=Mus musculus OX=10090 GN=Ppp2r2a PE=1 SV=1 (2ABA_MOUSE)	2ABA_MOUSE [2]	Ppp2r2a	52 kDa	TRUE	unknown	8	1
192.1	TRUE	Empty	Serine/threonine-protein phosphatase 2A 55 kDa regulatory subunit B alpha isoform OS=Mus musculus OX=10090 GN=Ppp2r2a PE=1 SV=1	2ABA_MOUSE	Ppp2r2a	52 kDa	TRUE	unknown	8	1
192.2	TRUE	Empty	Serine/threonine-protein phosphatase 2A 55 kDa regulatory subunit B beta isoform OS=Mus musculus OX=10090 GN=Ppp2r2b PE=1 SV=1	2ABB_MOUSE	Ppp2r2b	52 kDa	TRUE	unknown	1	1
193	TRUE	Empty	Cluster of Septin-8 OS=Mus musculus OX=10090 GN=Sept8 PE=1 SV=4 (SEPT8_MOUSE)	SEPT8_MOUSE [3]	2022-09-08	50 kDa	TRUE	unknown	11	2
193.1	TRUE	Empty	Septin-8 OS=Mus musculus OX=10090 GN=Sept8 PE=1 SV=4	SEPT8_MOUSE	2022-09-08	50 kDa	TRUE	unknown	6	0
193.2	TRUE	Empty	Septin-11 OS=Mus musculus OX=10090 GN=Sept11 PE=1 SV=4	SEP11_MOUSE	2022-09-11	50 kDa	TRUE	unknown	6	2
193.3	TRUE	Empty	Septin-6 OS=Mus musculus OX=10090 GN=Sept6 PE=1 SV=4	SEPT6_MOUSE	2022-09-06	50 kDa	TRUE	unknown	4	0
194	TRUE	Empty	Cluster of Hexokinase-1 OS=Mus musculus OX=10090 GN=Hk1 PE=1 SV=3 (HXK1_MOUSE)	HXK1_MOUSE [2]	Hk1	108 kDa	TRUE	unknown	11	0
194.1	TRUE	Empty	Hexokinase-1 OS=Mus musculus OX=10090 GN=Hk1 PE=1 SV=3	HXK1_MOUSE	Hk1	108 kDa	TRUE	unknown	11	0
194.2	TRUE	Empty	Hexokinase-2 OS=Mus musculus OX=10090 GN=Hk2 PE=1 SV=1	HXK2_MOUSE	Hk2	103 kDa	TRUE	unknown	0	0
195	TRUE	Empty	14-3-3 protein epsilon OS=Mus musculus OX=10090 GN=Ywhae PE=1 SV=1	1433E_MOUSE	Ywhae	29 kDa	TRUE	unknown	12	5
196	TRUE	Empty	Long-chain-fatty-acid--CoA ligase ACSBG1 OS=Mus musculus OX=10090 GN=Acsbg1 PE=1 SV=1	ACBG1_MOUSE	Acsbg1	80 kDa		unknown	12	0
197	TRUE	Empty	Acyl-coenzyme A thioesterase 9, mitochondrial OS=Mus musculus OX=10090 GN=Acot9 PE=1 SV=1	ACOT9_MOUSE	Acot9	51 kDa		unknown	12	0
198	TRUE	Empty	AP-2 complex subunit alpha-2 OS=Mus musculus OX=10090 GN=Ap2a2 PE=1 SV=2	AP2A2_MOUSE	Ap2a2	104 kDa	TRUE	unknown	8	16
199	TRUE	Empty	Breast carcinoma-amplified sequence 1 homolog OS=Mus musculus OX=10090 GN=Bcas1 PE=1 SV=3	BCAS1_MOUSE	Bcas1	67 kDa		unknown	7	3
200	TRUE	Empty	Coatomer subunit beta OS=Mus musculus OX=10090 GN=Copb1 PE=1 SV=1	COPB_MOUSE	Copb1	107 kDa		unknown	13	0
201	TRUE	Empty	DnaJ homolog subfamily A member 1 OS=Mus musculus OX=10090 GN=Dnaja1 PE=1 SV=1	DNJA1_MOUSE	Dnaja1	45 kDa	TRUE	unknown	13	0
202	TRUE	Empty	DnaJ homolog subfamily C member 7 OS=Mus musculus OX=10090 GN=Dnajc7 PE=1 SV=2	DNJC7_MOUSE	Dnajc7	56 kDa		unknown	12	0
203	TRUE	Empty	Glycerol-3-phosphate dehydrogenase, mitochondrial OS=Mus musculus OX=10090 GN=Gpd2 PE=1 SV=2	GPDM_MOUSE	Gpd2	81 kDa		unknown	5	4
204	TRUE	Empty	Heterogeneous nuclear ribonucleoprotein M OS=Mus musculus OX=10090 GN=Hnrnpm PE=1 SV=3	HNRPM_MOUSE	Hnrnpm	78 kDa		unknown	8	0
205	TRUE	Empty	LanC-like protein 2 OS=Mus musculus OX=10090 GN=Lancl2 PE=1 SV=1	LANC2_MOUSE	Lancl2	51 kDa		unknown	9	1
206	TRUE	Empty	Myotubularin-related protein 1 OS=Mus musculus OX=10090 GN=Mtmr1 PE=1 SV=1	MTMR1_MOUSE	Mtmr1	75 kDa		unknown	10	1
207	TRUE	Empty	Neuroplastin OS=Mus musculus OX=10090 GN=Nptn PE=1 SV=3	NPTN_MOUSE	Nptn	44 kDa		unknown	9	3
208	TRUE	Empty	Pre-mRNA-processing-splicing factor 8 OS=Mus musculus OX=10090 GN=Prpf8 PE=1 SV=2	PRP8_MOUSE	Prpf8	274 kDa		unknown	3	6
209	TRUE	Empty	Multifunctional protein ADE2 OS=Mus musculus OX=10090 GN=Paics PE=1 SV=4	PUR6_MOUSE	Paics	47 kDa		unknown	4	7
210	TRUE	Empty	Cluster of Splicing factor U2AF 35 kDa subunit OS=Mus musculus OX=10090 GN=U2af1 PE=1 SV=4 (U2AF1_MOUSE)	U2AF1_MOUSE [2]	U2af1	28 kDa	TRUE	unknown	5	5
210.1	TRUE	Empty	Splicing factor U2AF 35 kDa subunit OS=Mus musculus OX=10090 GN=U2af1 PE=1 SV=4	U2AF1_MOUSE	U2af1	28 kDa	TRUE	unknown	5	5
210.2	TRUE	Empty	Splicing factor U2AF 26 kDa subunit OS=Mus musculus OX=10090 GN=U2af1l4 PE=1 SV=1	U2AF4_MOUSE	U2af1l4	26 kDa	TRUE	unknown	0	1
211	TRUE	Empty	Ubiquitin carboxyl-terminal hydrolase 7 OS=Mus musculus OX=10090 GN=Usp7 PE=1 SV=1	UBP7_MOUSE	Usp7	128 kDa		unknown	4	2
212	TRUE	Empty	Voltage-dependent anion-selective channel protein 1 OS=Mus musculus OX=10090 GN=Vdac1 PE=1 SV=3	VDAC1_MOUSE	Vdac1	32 kDa	TRUE	unknown	8	5
213	TRUE	Empty	Exportin-1 OS=Mus musculus OX=10090 GN=Xpo1 PE=1 SV=1	XPO1_MOUSE	Xpo1	123 kDa		unknown	11	0
214	TRUE	Empty	Calcineurin subunit B type 1 OS=Mus musculus OX=10090 GN=Ppp3r1 PE=1 SV=3	CANB1_MOUSE	Ppp3r1	19 kDa		unknown	8	5
215	TRUE	Empty	Heterogeneous nuclear ribonucleoprotein K OS=Mus musculus OX=10090 GN=Hnrnpk PE=1 SV=1	HNRPK_MOUSE	Hnrnpk	51 kDa		unknown	10	1
216	TRUE	Empty	Inositol 1,4,5-trisphosphate receptor type 1 OS=Mus musculus OX=10090 GN=Itpr1 PE=1 SV=2	ITPR1_MOUSE	Itpr1	313 kDa		unknown	2	2
217	TRUE	Empty	LanC-like protein 1 OS=Mus musculus OX=10090 GN=Lancl1 PE=1 SV=1	LANC1_MOUSE	Lancl1	45 kDa		unknown	9	3
218	TRUE	Empty	Cytochrome b-c1 complex subunit 7 OS=Mus musculus OX=10090 GN=Uqcrb PE=1 SV=3	QCR7_MOUSE	Uqcrb	14 kDa		unknown	4	3
219	TRUE	Empty	SH3 domain-containing kinase-binding protein 1 OS=Mus musculus OX=10090 GN=Sh3kbp1 PE=1 SV=1	SH3K1_MOUSE	Sh3kbp1	78 kDa		unknown	0	9
220	TRUE	Empty	Spondin-1 OS=Mus musculus OX=10090 GN=Spon1 PE=1 SV=1	SPON1_MOUSE	Spon1	91 kDa		unknown	4	8
221	TRUE	Empty	T-complex protein 1 subunit epsilon OS=Mus musculus OX=10090 GN=Cct5 PE=1 SV=1	TCPE_MOUSE	Cct5	60 kDa		unknown	4	3
222	TRUE	Empty	Tricarboxylate transport protein, mitochondrial OS=Mus musculus OX=10090 GN=Slc25a1 PE=1 SV=1	TXTP_MOUSE	Slc25a1	34 kDa		unknown	10	2
223	TRUE	Empty	Cluster of Serine/threonine-protein phosphatase 2A catalytic subunit alpha isoform OS=Mus musculus OX=10090 GN=Ppp2ca PE=1 SV=1 (PP2AA_MOUSE)	PP2AA_MOUSE [2]	Ppp2ca	36 kDa	TRUE	unknown	9	1
223.1	TRUE	Empty	Serine/threonine-protein phosphatase 2A catalytic subunit alpha isoform OS=Mus musculus OX=10090 GN=Ppp2ca PE=1 SV=1	PP2AA_MOUSE	Ppp2ca	36 kDa	TRUE	unknown	9	1
223.2	TRUE	Empty	Serine/threonine-protein phosphatase 2A catalytic subunit beta isoform OS=Mus musculus OX=10090 GN=Ppp2cb PE=1 SV=1	PP2AB_MOUSE	Ppp2cb	36 kDa	TRUE	unknown	8	1
224	TRUE	Empty	Chromatin target of PRMT1 protein OS=Mus musculus OX=10090 GN=Chtop PE=1 SV=2	CHTOP_MOUSE	Chtop	27 kDa		unknown	0	11
225	TRUE	Empty	Coatomer subunit alpha OS=Mus musculus OX=10090 GN=Copa PE=1 SV=2	COPA_MOUSE	Copa	138 kDa	TRUE	unknown	10	0
226	TRUE	Empty	Serine/threonine-protein kinase DCLK1 OS=Mus musculus OX=10090 GN=Dclk1 PE=1 SV=1	DCLK1_MOUSE	Dclk1	84 kDa	TRUE	unknown	5	2
227	TRUE	Empty	Dihydropyrimidinase-related protein 1 OS=Mus musculus OX=10090 GN=Crmp1 PE=1 SV=1	DPYL1_MOUSE	Crmp1	62 kDa	TRUE	unknown	10	6
228	TRUE	Empty	Heterogeneous nuclear ribonucleoprotein F OS=Mus musculus OX=10090 GN=Hnrnpf PE=1 SV=3	HNRPF_MOUSE	Hnrnpf	46 kDa	TRUE	unknown	11	0
229	TRUE	Empty	E3 ubiquitin-protein ligase HUWE1 OS=Mus musculus OX=10090 GN=Huwe1 PE=1 SV=5	HUWE1_MOUSE	Huwe1	483 kDa		unknown	8	0
230	TRUE	Empty	Cluster of Pyruvate kinase PKM OS=Mus musculus OX=10090 GN=Pkm PE=1 SV=4 (KPYM_MOUSE)	KPYM_MOUSE [2]	Pkm	58 kDa	TRUE	unknown	4	4
230.1	TRUE	Empty	Pyruvate kinase PKM OS=Mus musculus OX=10090 GN=Pkm PE=1 SV=4	KPYM_MOUSE	Pkm	58 kDa	TRUE	unknown	4	4
230.2	TRUE	Empty	Pyruvate kinase PKLR OS=Mus musculus OX=10090 GN=Pklr PE=1 SV=1	KPYR_MOUSE	Pklr	62 kDa	TRUE	unknown	0	1
231	TRUE	Empty	Cytochrome c oxidase subunit NDUFA4 OS=Mus musculus OX=10090 GN=Ndufa4 PE=1 SV=2	NDUA4_MOUSE	Ndufa4	9 kDa		unknown	8	2
232	TRUE	Empty	Peptidyl-prolyl cis-trans isomerase-like 4 OS=Mus musculus OX=10090 GN=Ppil4 PE=1 SV=2	PPIL4_MOUSE	Ppil4	57 kDa		unknown	3	7
233	TRUE	Empty	Reticulon-1 OS=Mus musculus OX=10090 GN=Rtn1 PE=1 SV=1	RTN1_MOUSE	Rtn1	84 kDa		unknown	7	4
234	TRUE	Empty	Neuronal-specific septin-3 OS=Mus musculus OX=10090 GN=Sept3 PE=1 SV=2	SEPT3_MOUSE	2022-09-03	40 kDa		unknown	5	2
235	TRUE	Empty	Src substrate cortactin OS=Mus musculus OX=10090 GN=Cttn PE=1 SV=2	SRC8_MOUSE	Cttn	61 kDa		unknown	2	6
236	TRUE	Empty	Microtubule-associated protein tau OS=Mus musculus OX=10090 GN=Mapt PE=1 SV=3	TAU_MOUSE	Mapt	76 kDa		unknown	7	4
237	TRUE	Empty	T-complex protein 1 subunit beta OS=Mus musculus OX=10090 GN=Cct2 PE=1 SV=4	TCPB_MOUSE	Cct2	57 kDa		unknown	7	2
238	TRUE	Empty	T-complex protein 1 subunit eta OS=Mus musculus OX=10090 GN=Cct7 PE=1 SV=1	TCPH_MOUSE	Cct7	60 kDa		unknown	7	2
239	TRUE	Empty	WD repeat-containing protein 7 OS=Mus musculus OX=10090 GN=Wdr7 PE=1 SV=3	WDR7_MOUSE	Wdr7	163 kDa		unknown	8	0
240	TRUE	Empty	Exportin-2 OS=Mus musculus OX=10090 GN=Cse1l PE=1 SV=1	XPO2_MOUSE	Cse1l	110 kDa		unknown	10	0
241	TRUE	Empty	Cluster of Ras-related protein Rab-2A OS=Mus musculus OX=10090 GN=Rab2a PE=1 SV=1 (RAB2A_MOUSE)	RAB2A_MOUSE [2]	Rab2a	24 kDa	TRUE	unknown	11	1
241.1	TRUE	Empty	Ras-related protein Rab-2A OS=Mus musculus OX=10090 GN=Rab2a PE=1 SV=1	RAB2A_MOUSE	Rab2a	24 kDa	TRUE	unknown	10	1
241.2	TRUE	Empty	Ras-related protein Rab-2B OS=Mus musculus OX=10090 GN=Rab2b PE=1 SV=1	RAB2B_MOUSE	Rab2b	24 kDa	TRUE	unknown	7	0
242	TRUE	Empty	Cluster of Putative ATP-dependent RNA helicase Pl10 OS=Mus musculus OX=10090 GN=D1Pas1 PE=1 SV=1 (DDX3L_MOUSE)	DDX3L_MOUSE [3]	D1Pas1	73 kDa	TRUE	unknown	7	0
242.1	TRUE	Empty	Putative ATP-dependent RNA helicase Pl10 OS=Mus musculus OX=10090 GN=D1Pas1 PE=1 SV=1	DDX3L_MOUSE (+1)	D1Pas1	73 kDa	TRUE	unknown	6	0
242.2	TRUE	Empty	ATP-dependent RNA helicase DDX3Y OS=Mus musculus OX=10090 GN=Ddx3y PE=1 SV=2	DDX3Y_MOUSE	Ddx3y	73 kDa	TRUE	unknown	6	0
243	TRUE	Empty	4F2 cell-surface antigen heavy chain OS=Mus musculus OX=10090 GN=Slc3a2 PE=1 SV=1	4F2_MOUSE	Slc3a2	58 kDa		unknown	9	0
244	TRUE	Empty	Acyl-CoA dehydrogenase family member 9, mitochondrial OS=Mus musculus OX=10090 GN=Acad9 PE=1 SV=2	ACAD9_MOUSE	Acad9	69 kDa		unknown	11	1
245	TRUE	Empty	Apoptosis-inducing factor 1, mitochondrial OS=Mus musculus OX=10090 GN=Aifm1 PE=1 SV=1	AIFM1_MOUSE	Aifm1	67 kDa		unknown	7	0
246	TRUE	Empty	Fructose-bisphosphate aldolase A OS=Mus musculus OX=10090 GN=Aldoa PE=1 SV=2	ALDOA_MOUSE	Aldoa	39 kDa		unknown	3	3
247	TRUE	Empty	Isoaspartyl peptidase/L-asparaginase OS=Mus musculus OX=10090 GN=Asrgl1 PE=1 SV=1	ASGL1_MOUSE	Asrgl1	34 kDa	TRUE	unknown	4	2
248	TRUE	Empty	Cytochrome c1, heme protein, mitochondrial OS=Mus musculus OX=10090 GN=Cyc1 PE=1 SV=1	CY1_MOUSE	Cyc1	35 kDa		unknown	6	2
249	TRUE	Empty	Dynactin subunit 2 OS=Mus musculus OX=10090 GN=Dctn2 PE=1 SV=3	DCTN2_MOUSE	Dctn2	44 kDa		unknown	6	2
250	TRUE	Empty	Pre-mRNA-splicing factor ATP-dependent RNA helicase DHX15 OS=Mus musculus OX=10090 GN=Dhx15 PE=1 SV=2	DHX15_MOUSE	Dhx15	91 kDa	TRUE	unknown	7	4
251	TRUE	Empty	Protein-tyrosine kinase 2-beta OS=Mus musculus OX=10090 GN=Ptk2b PE=1 SV=2	FAK2_MOUSE	Ptk2b	116 kDa		unknown	5	0
252	TRUE	Empty	Mitochondrial glutamate carrier 1 OS=Mus musculus OX=10090 GN=Slc25a22 PE=1 SV=1	GHC1_MOUSE	Slc25a22	35 kDa	TRUE	unknown	12	3
253	TRUE	Empty	Nuclear speckle splicing regulatory protein 1 OS=Mus musculus OX=10090 GN=Nsrp1 PE=1 SV=1	NSRP1_MOUSE	Nsrp1	64 kDa	TRUE	unknown	2	4
254	TRUE	Empty	Pyruvate dehydrogenase E1 component subunit beta, mitochondrial OS=Mus musculus OX=10090 GN=Pdhb PE=1 SV=1	ODPB_MOUSE	Pdhb	39 kDa		unknown	5	4
255	TRUE	Empty	Ras-related protein Rab-11B OS=Mus musculus OX=10090 GN=Rab11b PE=1 SV=3	RB11B_MOUSE	Rab11b	24 kDa		unknown	9	0
256	TRUE	Empty	Small nuclear ribonucleoprotein Sm D1 OS=Mus musculus OX=10090 GN=Snrpd1 PE=1 SV=1	SMD1_MOUSE	Snrpd1	13 kDa		unknown	6	6
257	TRUE	Empty	Sorbin and SH3 domain-containing protein 1 OS=Mus musculus OX=10090 GN=Sorbs1 PE=1 SV=2	SRBS1_MOUSE	Sorbs1	143 kDa	TRUE	unknown	0	6
258	TRUE	Empty	Tropomodulin-2 OS=Mus musculus OX=10090 GN=Tmod2 PE=1 SV=2	TMOD2_MOUSE	Tmod2	40 kDa	TRUE	unknown	8	0
259	TRUE	Empty	V-type proton ATPase subunit H OS=Mus musculus OX=10090 GN=Atp6v1h PE=1 SV=1	VATH_MOUSE	Atp6v1h	56 kDa		unknown	6	2
260	TRUE	Empty	WD repeat-containing protein 48 OS=Mus musculus OX=10090 GN=Wdr48 PE=1 SV=1	WDR48_MOUSE	Wdr48	76 kDa		unknown	9	0
261	TRUE	Empty	Cluster of Dynamin-1 OS=Mus musculus OX=10090 GN=Dnm1 PE=1 SV=2 (DYN1_MOUSE)	DYN1_MOUSE [2]	Dnm1	98 kDa	TRUE	unknown	3	1
261.1	TRUE	Empty	Dynamin-1 OS=Mus musculus OX=10090 GN=Dnm1 PE=1 SV=2	DYN1_MOUSE	Dnm1	98 kDa	TRUE	unknown	3	1
261.2	TRUE	Empty	Dynamin-3 OS=Mus musculus OX=10090 GN=Dnm3 PE=1 SV=1	DYN3_MOUSE	Dnm3	97 kDa	TRUE	unknown	0	0
262	TRUE	Empty	Cluster of Guanine nucleotide-binding protein G(q) subunit alpha OS=Mus musculus OX=10090 GN=Gnaq PE=1 SV=4 (GNAQ_MOUSE)	GNAQ_MOUSE [2]	Gnaq	42 kDa	TRUE	unknown	10	0
262.1	TRUE	Empty	Guanine nucleotide-binding protein G(q) subunit alpha OS=Mus musculus OX=10090 GN=Gnaq PE=1 SV=4	GNAQ_MOUSE	Gnaq	42 kDa	TRUE	unknown	9	0
262.2	TRUE	Empty	Guanine nucleotide-binding protein subunit alpha-11 OS=Mus musculus OX=10090 GN=Gna11 PE=1 SV=1	GNA11_MOUSE	Gna11	42 kDa	TRUE	unknown	3	0
263	TRUE	Empty	14-3-3 protein gamma OS=Mus musculus OX=10090 GN=Ywhag PE=1 SV=2	1433G_MOUSE	Ywhag	28 kDa	TRUE	unknown	16	7
264	TRUE	Empty	Long-chain-fatty-acid--CoA ligase 6 OS=Mus musculus OX=10090 GN=Acsl6 PE=1 SV=1	ACSL6_MOUSE	Acsl6	78 kDa		unknown	9	1
265	TRUE	Empty	Large proline-rich protein BAG6 OS=Mus musculus OX=10090 GN=Bag6 PE=1 SV=1	BAG6_MOUSE	Bag6	121 kDa		unknown	8	0
266	TRUE	Empty	Calmodulin-regulated spectrin-associated protein 3 OS=Mus musculus OX=10090 GN=Camsap3 PE=1 SV=1	CAMP3_MOUSE	Camsap3	135 kDa		unknown	8	0
267	TRUE	Empty	Cell division control protein 42 homolog OS=Mus musculus OX=10090 GN=Cdc42 PE=1 SV=2	CDC42_MOUSE	Cdc42	21 kDa		unknown	9	1
268	TRUE	Empty	Trifunctional enzyme subunit beta, mitochondrial OS=Mus musculus OX=10090 GN=Hadhb PE=1 SV=1	ECHB_MOUSE	Hadhb	51 kDa		unknown	6	1
269	TRUE	Empty	Epidermal growth factor receptor substrate 15-like 1 OS=Mus musculus OX=10090 GN=Eps15l1 PE=1 SV=3	EP15R_MOUSE	Eps15l1	99 kDa		unknown	0	9
270	TRUE	Empty	Endoplasmic reticulum resident protein 44 OS=Mus musculus OX=10090 GN=Erp44 PE=1 SV=1	ERP44_MOUSE	Erp44	47 kDa	TRUE	unknown	8	0
271	TRUE	Empty	Protein farnesyltransferase/geranylgeranyltransferase type-1 subunit alpha OS=Mus musculus OX=10090 GN=Fnta PE=1 SV=1	FNTA_MOUSE	Fnta	44 kDa		unknown	8	0
272	TRUE	Empty	Leucine-rich glioma-inactivated protein 1 OS=Mus musculus OX=10090 GN=Lgi1 PE=1 SV=1	LGI1_MOUSE	Lgi1	64 kDa		unknown	9	1
273	TRUE	Empty	Malate dehydrogenase, mitochondrial OS=Mus musculus OX=10090 GN=Mdh2 PE=1 SV=3	MDHM_MOUSE	Mdh2	36 kDa		unknown	4	4
274	TRUE	Empty	NADH dehydrogenase [ubiquinone] 1 alpha subcomplex subunit 10, mitochondrial OS=Mus musculus OX=10090 GN=Ndufa10 PE=1 SV=1	NDUAA_MOUSE	Ndufa10	41 kDa		unknown	6	0
275	TRUE	Empty	Neurofascin OS=Mus musculus OX=10090 GN=Nfasc PE=1 SV=1	NFASC_MOUSE	Nfasc	138 kDa	TRUE	unknown	8	0
276	TRUE	Empty	Cluster of Phosphatidylinositol 5-phosphate 4-kinase type-2 alpha OS=Mus musculus OX=10090 GN=Pip4k2a PE=1 SV=1 (PI42A_MOUSE)	PI42A_MOUSE [2]	Pip4k2a	46 kDa	TRUE	unknown	4	5
276.1	TRUE	Empty	Phosphatidylinositol 5-phosphate 4-kinase type-2 alpha OS=Mus musculus OX=10090 GN=Pip4k2a PE=1 SV=1	PI42A_MOUSE	Pip4k2a	46 kDa	TRUE	unknown	3	5
276.2	TRUE	Empty	Phosphatidylinositol 5-phosphate 4-kinase type-2 beta OS=Mus musculus OX=10090 GN=Pip4k2b PE=1 SV=1	PI42B_MOUSE	Pip4k2b	47 kDa	TRUE	unknown	3	4
277	TRUE	Empty	Peptidyl-prolyl cis-trans isomerase A OS=Mus musculus OX=10090 GN=Ppia PE=1 SV=2	PPIA_MOUSE	Ppia	18 kDa		unknown	3	4
278	TRUE	Empty	26S proteasome regulatory subunit 8 OS=Mus musculus OX=10090 GN=Psmc5 PE=1 SV=1	PRS8_MOUSE	Psmc5	46 kDa	TRUE	unknown	6	0
279	TRUE	Empty	CAD protein OS=Mus musculus OX=10090 GN=Cad PE=1 SV=1	PYR1_MOUSE	Cad	243 kDa	TRUE	unknown	7	0
280	TRUE	Empty	Sodium- and chloride-dependent GABA transporter 3 OS=Mus musculus OX=10090 GN=Slc6a11 PE=1 SV=2	S6A11_MOUSE	Slc6a11	70 kDa	TRUE	unknown	5	4
281	TRUE	Empty	Serine/arginine-rich splicing factor 1 OS=Mus musculus OX=10090 GN=Srsf1 PE=1 SV=3	SRSF1_MOUSE	Srsf1	28 kDa	TRUE	unknown	4	3
282	TRUE	Empty	Succinate--CoA ligase [ADP-forming] subunit beta, mitochondrial OS=Mus musculus OX=10090 GN=Sucla2 PE=1 SV=2	SUCB1_MOUSE	Sucla2	50 kDa		unknown	6	0
283	TRUE	Empty	Thioredoxin OS=Mus musculus OX=10090 GN=Txn PE=1 SV=3	THIO_MOUSE	Txn	12 kDa		unknown	4	5
284	TRUE	Empty	Tropomyosin alpha-3 chain OS=Mus musculus OX=10090 GN=Tpm3 PE=1 SV=3	TPM3_MOUSE	Tpm3	33 kDa		unknown	2	5
285	TRUE	Empty	Vesicle-associated membrane protein 2 OS=Mus musculus OX=10090 GN=Vamp2 PE=1 SV=2	VAMP2_MOUSE	Vamp2	13 kDa	TRUE	unknown	9	3
286	TRUE	Empty	WD repeat-containing protein 26 OS=Mus musculus OX=10090 GN=Wdr26 PE=1 SV=3	WDR26_MOUSE	Wdr26	71 kDa		unknown	10	0
287	TRUE	Empty	Long-chain-fatty-acid--CoA ligase 3 OS=Mus musculus OX=10090 GN=Acsl3 PE=1 SV=2	ACSL3_MOUSE	Acsl3	80 kDa		unknown	4	0
288	TRUE	Empty	Cluster of Serine/threonine-protein phosphatase PP1-alpha catalytic subunit OS=Mus musculus OX=10090 GN=Ppp1ca PE=1 SV=1 (PP1A_MOUSE)	PP1A_MOUSE [3]	Ppp1ca	38 kDa	TRUE	unknown	4	2
288.1	TRUE	Empty	Serine/threonine-protein phosphatase PP1-alpha catalytic subunit OS=Mus musculus OX=10090 GN=Ppp1ca PE=1 SV=1	PP1A_MOUSE	Ppp1ca	38 kDa	TRUE	unknown	0	1
288.2	TRUE	Empty	Serine/threonine-protein phosphatase PP1-gamma catalytic subunit OS=Mus musculus OX=10090 GN=Ppp1cc PE=1 SV=1	PP1G_MOUSE	Ppp1cc	37 kDa	TRUE	unknown	3	2
288.3	TRUE	Empty	Serine/threonine-protein phosphatase PP1-beta catalytic subunit OS=Mus musculus OX=10090 GN=Ppp1cb PE=1 SV=3	PP1B_MOUSE	Ppp1cb	37 kDa	TRUE	unknown	4	0
289	TRUE	Empty	Small nuclear ribonucleoprotein F OS=Mus musculus OX=10090 GN=Snrpf PE=1 SV=1	RUXF_MOUSE	Snrpf	10 kDa		unknown	4	5
290	TRUE	Empty	Cluster of Ras-related C3 botulinum toxin substrate 1 OS=Mus musculus OX=10090 GN=Rac1 PE=1 SV=1 (RAC1_MOUSE)	RAC1_MOUSE [2]	Rac1	21 kDa	TRUE	unknown	8	1
290.1	TRUE	Empty	Ras-related C3 botulinum toxin substrate 1 OS=Mus musculus OX=10090 GN=Rac1 PE=1 SV=1	RAC1_MOUSE	Rac1	21 kDa	TRUE	unknown	7	1
290.2	TRUE	Empty	Ras-related C3 botulinum toxin substrate 3 OS=Mus musculus OX=10090 GN=Rac3 PE=1 SV=1	RAC3_MOUSE	Rac3	21 kDa	TRUE	unknown	3	0
291	TRUE	Empty	Cluster of Transcriptional activator protein Pur-alpha OS=Mus musculus OX=10090 GN=Pura PE=1 SV=1 (PURA_MOUSE)	PURA_MOUSE [2]	Pura	35 kDa	TRUE	unknown	5	0
291.1	TRUE	Empty	Transcriptional activator protein Pur-alpha OS=Mus musculus OX=10090 GN=Pura PE=1 SV=1	PURA_MOUSE	Pura	35 kDa	TRUE	unknown	4	0
291.2	TRUE	Empty	Transcriptional activator protein Pur-beta OS=Mus musculus OX=10090 GN=Purb PE=1 SV=3	PURB_MOUSE	Purb	34 kDa	TRUE	unknown	1	0
292	TRUE	Empty	ATP-citrate synthase OS=Mus musculus OX=10090 GN=Acly PE=1 SV=1	ACLY_MOUSE	Acly	120 kDa		unknown	5	1
293	TRUE	Empty	Alpha-adducin OS=Mus musculus OX=10090 GN=Add1 PE=1 SV=2	ADDA_MOUSE	Add1	81 kDa	TRUE	unknown	5	1
294	TRUE	Empty	ATP synthase F(0) complex subunit B1, mitochondrial OS=Mus musculus OX=10090 GN=Atp5f1 PE=1 SV=1	AT5F1_MOUSE	Atp5f1	29 kDa		unknown	6	2
295	TRUE	Empty	CD2-associated protein OS=Mus musculus OX=10090 GN=Cd2ap PE=1 SV=3	CD2AP_MOUSE	Cd2ap	70 kDa		unknown	0	5
296	TRUE	Empty	Calcium-binding mitochondrial carrier protein Aralar2 OS=Mus musculus OX=10090 GN=Slc25a13 PE=1 SV=1	CMC2_MOUSE	Slc25a13	74 kDa	TRUE	unknown	15	2
297	TRUE	Empty	Diacylglycerol kinase zeta OS=Mus musculus OX=10090 GN=Dgkz PE=1 SV=2	DGKZ_MOUSE	Dgkz	104 kDa		unknown	4	4
298	TRUE	Empty	Dolichol-phosphate mannosyltransferase subunit 1 OS=Mus musculus OX=10090 GN=Dpm1 PE=1 SV=1	DPM1_MOUSE	Dpm1	29 kDa		unknown	6	0
299	TRUE	Empty	Protein farnesyltransferase subunit beta OS=Mus musculus OX=10090 GN=Fntb PE=1 SV=1	FNTB_MOUSE	Fntb	49 kDa		unknown	8	0
300	TRUE	Empty	Guanine deaminase OS=Mus musculus OX=10090 GN=Gda PE=1 SV=1	GUAD_MOUSE	Gda	51 kDa		unknown	4	1
301	TRUE	Empty	Kinesin-like protein KIF11 OS=Mus musculus OX=10090 GN=Kif11 PE=1 SV=1	KIF11_MOUSE	Kif11	118 kDa		unknown	4	0
302	TRUE	Empty	Myelin-associated glycoprotein OS=Mus musculus OX=10090 GN=Mag PE=1 SV=2	MAG_MOUSE	Mag	69 kDa		unknown	5	1
303	TRUE	Empty	MICOS complex subunit Mic60 OS=Mus musculus OX=10090 GN=Immt PE=1 SV=1	MIC60_MOUSE	Immt	84 kDa		unknown	6	1
304	TRUE	Empty	ProSAAS OS=Mus musculus OX=10090 GN=Pcsk1n PE=1 SV=2	PCSK1_MOUSE	Pcsk1n	27 kDa	TRUE	unknown	8	0
305	TRUE	Empty	Procollagen-lysine,2-oxoglutarate 5-dioxygenase 2 OS=Mus musculus OX=10090 GN=Plod2 PE=1 SV=2	PLOD2_MOUSE	Plod2	84 kDa		unknown	8	0
306	TRUE	Empty	Serine/threonine-protein phosphatase 6 catalytic subunit OS=Mus musculus OX=10090 GN=Ppp6c PE=1 SV=1	PPP6_MOUSE	Ppp6c	35 kDa	TRUE	unknown	8	1
307	TRUE	Empty	26S proteasome non-ATPase regulatory subunit 11 OS=Mus musculus OX=10090 GN=Psmd11 PE=1 SV=3	PSD11_MOUSE	Psmd11	47 kDa		unknown	5	0
308	TRUE	Empty	26S proteasome non-ATPase regulatory subunit 7 OS=Mus musculus OX=10090 GN=Psmd7 PE=1 SV=2	PSMD7_MOUSE	Psmd7	37 kDa		unknown	8	0
309	TRUE	Empty	Pleiotrophin OS=Mus musculus OX=10090 GN=Ptn PE=1 SV=1	PTN_MOUSE	Ptn	19 kDa		unknown	5	3
310	TRUE	Empty	D-3-phosphoglycerate dehydrogenase OS=Mus musculus OX=10090 GN=Phgdh PE=1 SV=3	SERA_MOUSE	Phgdh	57 kDa		unknown	7	2
311	TRUE	Empty	Serine/arginine repetitive matrix protein 1 OS=Mus musculus OX=10090 GN=Srrm1 PE=1 SV=2	SRRM1_MOUSE	Srrm1	107 kDa		unknown	3	4
312	TRUE	Empty	Activated RNA polymerase II transcriptional coactivator p15 OS=Mus musculus OX=10090 GN=Sub1 PE=1 SV=3	TCP4_MOUSE	Sub1	14 kDa		unknown	4	4
313	TRUE	Empty	Transitional endoplasmic reticulum ATPase OS=Mus musculus OX=10090 GN=Vcp PE=1 SV=4	TERA_MOUSE	Vcp	89 kDa		unknown	4	1
314	TRUE	Empty	Transcription factor A, mitochondrial OS=Mus musculus OX=10090 GN=Tfam PE=1 SV=2	TFAM_MOUSE	Tfam	28 kDa		unknown	3	0
315	TRUE	Empty	Tropomodulin-3 OS=Mus musculus OX=10090 GN=Tmod3 PE=1 SV=1	TMOD3_MOUSE	Tmod3	40 kDa	TRUE	unknown	6	4
316	TRUE	Empty	Mitochondrial import receptor subunit TOM70 OS=Mus musculus OX=10090 GN=Tomm70 PE=1 SV=2	TOM70_MOUSE	Tomm70	68 kDa		unknown	7	1
317	TRUE	Empty	Zinc finger Ran-binding domain-containing protein 2 OS=Mus musculus OX=10090 GN=Zranb2 PE=1 SV=2	ZRAB2_MOUSE	Zranb2	37 kDa		unknown	3	6
318	TRUE	Empty	Thioredoxin-dependent peroxide reductase, mitochondrial OS=Mus musculus OX=10090 GN=Prdx3 PE=1 SV=1	PRDX3_MOUSE	Prdx3	28 kDa		unknown	2	3
319	TRUE	Empty	Cluster of Kinesin-1 heavy chain OS=Mus musculus OX=10090 GN=Kif5b PE=1 SV=3 (KINH_MOUSE)	KINH_MOUSE [3]	Kif5b	110 kDa	TRUE	unknown	2	0
319.1	TRUE	Empty	Kinesin-1 heavy chain OS=Mus musculus OX=10090 GN=Kif5b PE=1 SV=3	KINH_MOUSE	Kif5b	110 kDa	TRUE	unknown	2	0
319.2	TRUE	Empty	Kinesin heavy chain isoform 5A OS=Mus musculus OX=10090 GN=Kif5a PE=1 SV=3	KIF5A_MOUSE	Kif5a	117 kDa	TRUE	unknown	0	0
319.3	TRUE	Empty	Kinesin heavy chain isoform 5C OS=Mus musculus OX=10090 GN=Kif5c PE=1 SV=3	KIF5C_MOUSE	Kif5c	109 kDa	TRUE	unknown	0	0
320	TRUE	Empty	Cluster of ADP-ribosylation factor 1 OS=Mus musculus OX=10090 GN=Arf1 PE=1 SV=2 (ARF1_MOUSE)	ARF1_MOUSE [4]	Arf1	21 kDa	TRUE	unknown	6	0
320.1	TRUE	Empty	ADP-ribosylation factor 1 OS=Mus musculus OX=10090 GN=Arf1 PE=1 SV=2	ARF1_MOUSE (+1)	Arf1	21 kDa	TRUE	unknown	4	0
320.2	TRUE	Empty	ADP-ribosylation factor 5 OS=Mus musculus OX=10090 GN=Arf5 PE=1 SV=2	ARF5_MOUSE	Arf5	21 kDa	TRUE	unknown	4	0
320.3	TRUE	Empty	ADP-ribosylation factor 4 OS=Mus musculus OX=10090 GN=Arf4 PE=1 SV=2	ARF4_MOUSE	Arf4	20 kDa	TRUE	unknown	3	0
321	TRUE	Empty	Cluster of Cytoplasmic FMR1-interacting protein 1 OS=Mus musculus OX=10090 GN=Cyfip1 PE=1 SV=1 (CYFP1_MOUSE)	CYFP1_MOUSE [2]	Cyfip1	145 kDa	TRUE	unknown	3	0
321.1	TRUE	Empty	Cytoplasmic FMR1-interacting protein 1 OS=Mus musculus OX=10090 GN=Cyfip1 PE=1 SV=1	CYFP1_MOUSE	Cyfip1	145 kDa	TRUE	unknown	3	0
321.2	TRUE	Empty	Cytoplasmic FMR1-interacting protein 2 OS=Mus musculus OX=10090 GN=Cyfip2 PE=1 SV=2	CYFP2_MOUSE	Cyfip2	146 kDa	TRUE	unknown	3	0
322	TRUE	Empty	Acyl carrier protein, mitochondrial OS=Mus musculus OX=10090 GN=Ndufab1 PE=1 SV=1	ACPM_MOUSE	Ndufab1	17 kDa		unknown	3	1
323	TRUE	Empty	AP-3 complex subunit mu-2 OS=Mus musculus OX=10090 GN=Ap3m2 PE=1 SV=1	AP3M2_MOUSE	Ap3m2	47 kDa		unknown	6	1
324	TRUE	Empty	BAG family molecular chaperone regulator 2 OS=Mus musculus OX=10090 GN=Bag2 PE=1 SV=1	BAG2_MOUSE	Bag2	23 kDa		unknown	6	0
325	TRUE	Empty	BAG family molecular chaperone regulator 3 OS=Mus musculus OX=10090 GN=Bag3 PE=1 SV=2	BAG3_MOUSE	Bag3	62 kDa	TRUE	unknown	6	0
326	TRUE	Empty	Brain acid soluble protein 1 OS=Mus musculus OX=10090 GN=Basp1 PE=1 SV=3	BASP1_MOUSE	Basp1	22 kDa		unknown	6	2
327	TRUE	Empty	F-actin-capping protein subunit alpha-2 OS=Mus musculus OX=10090 GN=Capza2 PE=1 SV=3	CAZA2_MOUSE	Capza2	33 kDa	TRUE	unknown	6	5
328	TRUE	Empty	Very-long-chain (3R)-3-hydroxyacyl-CoA dehydratase 3 OS=Mus musculus OX=10090 GN=Hacd3 PE=1 SV=2	HACD3_MOUSE	Hacd3	43 kDa		unknown	4	1
329	TRUE	Empty	Creatine kinase B-type OS=Mus musculus OX=10090 GN=Ckb PE=1 SV=1	KCRB_MOUSE	Ckb	43 kDa	TRUE	unknown	3	4
330	TRUE	Empty	MAP7 domain-containing protein 1 OS=Mus musculus OX=10090 GN=Map7d1 PE=1 SV=1	MA7D1_MOUSE	Map7d1	93 kDa		unknown	5	0
331	TRUE	Empty	Pre-mRNA-splicing factor 38B OS=Mus musculus OX=10090 GN=Prpf38b PE=1 SV=1	PR38B_MOUSE	Prpf38b	64 kDa		unknown	1	3
332	TRUE	Empty	26S proteasome regulatory subunit 10B OS=Mus musculus OX=10090 GN=Psmc6 PE=1 SV=1	PRS10_MOUSE	Psmc6	44 kDa		unknown	8	0
333	TRUE	Empty	26S proteasome regulatory subunit 6A OS=Mus musculus OX=10090 GN=Psmc3 PE=1 SV=2	PRS6A_MOUSE	Psmc3	50 kDa		unknown	7	0
334	TRUE	Empty	Cytochrome b-c1 complex subunit 8 OS=Mus musculus OX=10090 GN=Uqcrq PE=1 SV=3	QCR8_MOUSE	Uqcrq	10 kDa		unknown	6	0
335	TRUE	Empty	Dolichyl-diphosphooligosaccharide--protein glycosyltransferase subunit 1 OS=Mus musculus OX=10090 GN=Rpn1 PE=1 SV=1	RPN1_MOUSE	Rpn1	69 kDa	TRUE	unknown	5	1
336	TRUE	Empty	S-phase kinase-associated protein 1 OS=Mus musculus OX=10090 GN=Skp1 PE=1 SV=3	SKP1_MOUSE	Skp1	19 kDa		unknown	3	2
337	TRUE	Empty	Synaptophysin OS=Mus musculus OX=10090 GN=Syp PE=1 SV=2	SYPH_MOUSE	Syp	34 kDa		unknown	4	3
338	TRUE	Empty	Synaptotagmin-2 OS=Mus musculus OX=10090 GN=Syt2 PE=1 SV=1	SYT2_MOUSE	Syt2	47 kDa	TRUE	unknown	8	6
339	TRUE	Empty	T-complex protein 1 subunit zeta OS=Mus musculus OX=10090 GN=Cct6a PE=1 SV=3	TCPZ_MOUSE	Cct6a	58 kDa		unknown	6	0
340	TRUE	Empty	Very-long-chain enoyl-CoA reductase OS=Mus musculus OX=10090 GN=Tecr PE=1 SV=1	TECR_MOUSE	Tecr	36 kDa		unknown	5	0
341	TRUE	Empty	V-type proton ATPase subunit B, brain isoform OS=Mus musculus OX=10090 GN=Atp6v1b2 PE=1 SV=1	VATB2_MOUSE	Atp6v1b2	57 kDa		unknown	7	0
342	TRUE	Empty	Cluster of Nucleoside diphosphate kinase B OS=Mus musculus OX=10090 GN=Nme2 PE=1 SV=1 (NDKB_MOUSE)	NDKB_MOUSE [2]	Nme2	17 kDa	TRUE	unknown	3	2
342.1	TRUE	Empty	Nucleoside diphosphate kinase B OS=Mus musculus OX=10090 GN=Nme2 PE=1 SV=1	NDKB_MOUSE	Nme2	17 kDa	TRUE	unknown	3	2
342.2	TRUE	Empty	Nucleoside diphosphate kinase A OS=Mus musculus OX=10090 GN=Nme1 PE=1 SV=1	NDKA_MOUSE	Nme1	17 kDa	TRUE	unknown	3	2
343	TRUE	Empty	ATP synthase subunit delta, mitochondrial OS=Mus musculus OX=10090 GN=Atp5f1d PE=1 SV=1	ATPD_MOUSE	Atp5f1d	18 kDa		unknown	2	2
344	TRUE	Empty	Cluster of Alpha-enolase OS=Mus musculus OX=10090 GN=Eno1 PE=1 SV=3 (ENOA_MOUSE)	ENOA_MOUSE [2]	Eno1	47 kDa	TRUE	unknown	2	4
344.1	TRUE	Empty	Alpha-enolase OS=Mus musculus OX=10090 GN=Eno1 PE=1 SV=3	ENOA_MOUSE	Eno1	47 kDa	TRUE	unknown	2	3
344.2	TRUE	Empty	Gamma-enolase OS=Mus musculus OX=10090 GN=Eno2 PE=1 SV=2	ENOG_MOUSE	Eno2	47 kDa	TRUE	unknown	0	3
345	TRUE	Empty	Cluster of Ras-related protein Rab-5B OS=Mus musculus OX=10090 GN=Rab5b PE=1 SV=1 (RAB5B_MOUSE)	RAB5B_MOUSE [2]	Rab5b	24 kDa	TRUE	unknown	7	0
345.1	TRUE	Empty	Ras-related protein Rab-5B OS=Mus musculus OX=10090 GN=Rab5b PE=1 SV=1	RAB5B_MOUSE	Rab5b	24 kDa	TRUE	unknown	5	0
345.2	TRUE	Empty	Ras-related protein Rab-5C OS=Mus musculus OX=10090 GN=Rab5c PE=1 SV=2	RAB5C_MOUSE	Rab5c	23 kDa	TRUE	unknown	4	0
346	TRUE	Empty	Cluster of Ras-related protein Rap-1A OS=Mus musculus OX=10090 GN=Rap1a PE=1 SV=1 (RAP1A_MOUSE)	RAP1A_MOUSE [2]	Rap1a	21 kDa	TRUE	unknown	7	0
346.1	TRUE	Empty	Ras-related protein Rap-1A OS=Mus musculus OX=10090 GN=Rap1a PE=1 SV=1	RAP1A_MOUSE	Rap1a	21 kDa	TRUE	unknown	6	0
346.2	TRUE	Empty	Ras-related protein Rap-1b OS=Mus musculus OX=10090 GN=Rap1b PE=1 SV=2	RAP1B_MOUSE	Rap1b	21 kDa	TRUE	unknown	6	0
347	TRUE	Empty	ADP-ribosylation factor-like protein 8B OS=Mus musculus OX=10090 GN=Arl8b PE=1 SV=1	ARL8B_MOUSE	Arl8b	22 kDa		unknown	5	1
348	TRUE	Empty	Armadillo repeat-containing protein 8 OS=Mus musculus OX=10090 GN=Armc8 PE=1 SV=2	ARMC8_MOUSE	Armc8	75 kDa	TRUE	unknown	7	0
349	TRUE	Empty	ATP synthase-coupling factor 6, mitochondrial OS=Mus musculus OX=10090 GN=Atp5j PE=1 SV=1	ATP5J_MOUSE	Atp5j	12 kDa		unknown	5	1
350	TRUE	Empty	Calnexin OS=Mus musculus OX=10090 GN=Canx PE=1 SV=1	CALX_MOUSE	Canx	67 kDa		unknown	4	1
351	TRUE	Empty	Cytoplasmic dynein 1 light intermediate chain 2 OS=Mus musculus OX=10090 GN=Dync1li2 PE=1 SV=2	DC1L2_MOUSE	Dync1li2	54 kDa		unknown	5	1
352	TRUE	Empty	Glutamate decarboxylase 2 OS=Mus musculus OX=10090 GN=Gad2 PE=1 SV=1	DCE2_MOUSE	Gad2	65 kDa	TRUE	unknown	5	0
353	TRUE	Empty	Dihydropyrimidinase-related protein 5 OS=Mus musculus OX=10090 GN=Dpysl5 PE=1 SV=1	DPYL5_MOUSE	Dpysl5	62 kDa		unknown	6	0
354	TRUE	Empty	Elongation factor 1-gamma OS=Mus musculus OX=10090 GN=Eef1g PE=1 SV=3	EF1G_MOUSE	Eef1g	50 kDa		unknown	3	1
355	TRUE	Empty	Eukaryotic translation initiation factor 5A-1 OS=Mus musculus OX=10090 GN=Eif5a PE=1 SV=2	IF5A1_MOUSE	Eif5a	17 kDa		unknown	2	3
356	TRUE	Empty	Serine/threonine-protein kinase MARK1 OS=Mus musculus OX=10090 GN=Mark1 PE=1 SV=2	MARK1_MOUSE	Mark1	88 kDa	TRUE	unknown	13	0
357	TRUE	Empty	Protein NipSnap homolog 1 OS=Mus musculus OX=10090 GN=Nipsnap1 PE=1 SV=1	NIPS1_MOUSE	Nipsnap1	33 kDa		unknown	5	0
358	TRUE	Empty	Poly(rC)-binding protein 1 OS=Mus musculus OX=10090 GN=Pcbp1 PE=1 SV=1	PCBP1_MOUSE	Pcbp1	37 kDa	TRUE	unknown	9	2
359	TRUE	Empty	Poly(rC)-binding protein 2 OS=Mus musculus OX=10090 GN=Pcbp2 PE=1 SV=1	PCBP2_MOUSE	Pcbp2	38 kDa	TRUE	unknown	7	1
360	TRUE	Empty	Plastin-3 OS=Mus musculus OX=10090 GN=Pls3 PE=1 SV=3	PLST_MOUSE	Pls3	71 kDa		unknown	6	1
361	TRUE	Empty	Protein phosphatase 1A OS=Mus musculus OX=10090 GN=Ppm1a PE=1 SV=1	PPM1A_MOUSE	Ppm1a	42 kDa	TRUE	unknown	6	5
362	TRUE	Empty	26S proteasome regulatory subunit 6B OS=Mus musculus OX=10090 GN=Psmc4 PE=1 SV=2	PRS6B_MOUSE	Psmc4	47 kDa	TRUE	unknown	5	0
363	TRUE	Empty	Ras-related protein Rab-21 OS=Mus musculus OX=10090 GN=Rab21 PE=1 SV=4	RAB21_MOUSE	Rab21	24 kDa	TRUE	unknown	6	0
364	TRUE	Empty	Protein RCC2 OS=Mus musculus OX=10090 GN=Rcc2 PE=1 SV=1	RCC2_MOUSE	Rcc2	56 kDa		unknown	3	2
365	TRUE	Empty	Reticulon-3 OS=Mus musculus OX=10090 GN=Rtn3 PE=1 SV=2	RTN3_MOUSE	Rtn3	104 kDa		unknown	7	2
366	TRUE	Empty	Phosphatidylinositide phosphatase SAC1 OS=Mus musculus OX=10090 GN=Sacm1l PE=1 SV=1	SAC1_MOUSE	Sacm1l	67 kDa		unknown	6	0
367	TRUE	Empty	Synaptogyrin-3 OS=Mus musculus OX=10090 GN=Syngr3 PE=1 SV=1	SNG3_MOUSE	Syngr3	25 kDa		unknown	3	2
368	TRUE	Empty	U5 small nuclear ribonucleoprotein 40 kDa protein OS=Mus musculus OX=10090 GN=Snrnp40 PE=1 SV=1	SNR40_MOUSE	Snrnp40	39 kDa	TRUE	unknown	1	4
369	TRUE	Empty	U4/U6.U5 tri-snRNP-associated protein 1 OS=Mus musculus OX=10090 GN=Sart1 PE=1 SV=1	SNUT1_MOUSE	Sart1	91 kDa		unknown	2	3
370	TRUE	Empty	Ubiquitin-like modifier-activating enzyme 1 OS=Mus musculus OX=10090 GN=Uba1 PE=1 SV=1	UBA1_MOUSE	Uba1	118 kDa		unknown	1	6
371	TRUE	Empty	ATPase family AAA domain-containing protein 3 OS=Mus musculus OX=10090 GN=Atad3 PE=1 SV=1	ATAD3_MOUSE	Atad3	67 kDa		unknown	4	0
372	TRUE	Empty	Desmoplakin OS=Mus musculus OX=10090 GN=Dsp PE=1 SV=1	DESP_MOUSE	Dsp	333 kDa		unknown	3	0
373	TRUE	Empty	Eukaryotic translation initiation factor 4B OS=Mus musculus OX=10090 GN=Eif4b PE=1 SV=1	IF4B_MOUSE	Eif4b	69 kDa		unknown	2	0
374	TRUE	Empty	Cluster of Arf-GAP with GTPase, ANK repeat and PH domain-containing protein 1 OS=Mus musculus OX=10090 GN=Agap1 PE=1 SV=1 (AGAP1_MOUSE)	AGAP1_MOUSE [2]	Agap1	94 kDa	TRUE	unknown	2	2
374.1	TRUE	Empty	Arf-GAP with GTPase, ANK repeat and PH domain-containing protein 1 OS=Mus musculus OX=10090 GN=Agap1 PE=1 SV=1	AGAP1_MOUSE	Agap1	94 kDa	TRUE	unknown	2	2
374.2	TRUE	Empty	Arf-GAP with GTPase, ANK repeat and PH domain-containing protein 3 OS=Mus musculus OX=10090 GN=Agap3 PE=1 SV=1	AGAP3_MOUSE	Agap3	98 kDa	TRUE	unknown	0	0
375	TRUE	Empty	Protein phosphatase 1B OS=Mus musculus OX=10090 GN=Ppm1b PE=1 SV=1	PPM1B_MOUSE	Ppm1b	43 kDa	TRUE	unknown	4	3
376	TRUE	Empty	Serine/arginine-rich splicing factor 3 OS=Mus musculus OX=10090 GN=Srsf3 PE=1 SV=1	SRSF3_MOUSE	Srsf3	19 kDa	TRUE	unknown	4	2
377	TRUE	Empty	RNA-binding protein 25 OS=Mus musculus OX=10090 GN=Rbm25 PE=1 SV=2	RBM25_MOUSE	Rbm25	100 kDa		unknown	0	2
378	TRUE	Empty	Cluster of Rab GDP dissociation inhibitor beta OS=Mus musculus OX=10090 GN=Gdi2 PE=1 SV=1 (GDIB_MOUSE)	GDIB_MOUSE [2]	Gdi2	51 kDa	TRUE	unknown	2	1
378.1	TRUE	Empty	Rab GDP dissociation inhibitor beta OS=Mus musculus OX=10090 GN=Gdi2 PE=1 SV=1	GDIB_MOUSE	Gdi2	51 kDa	TRUE	unknown	2	0
378.2	TRUE	Empty	Rab GDP dissociation inhibitor alpha OS=Mus musculus OX=10090 GN=Gdi1 PE=1 SV=3	GDIA_MOUSE	Gdi1	51 kDa	TRUE	unknown	1	1
379	TRUE	Empty	ATPase inhibitor, mitochondrial OS=Mus musculus OX=10090 GN=Atpif1 PE=1 SV=2	ATIF1_MOUSE	Atpif1	12 kDa		unknown	3	2
380	TRUE	Empty	Cluster of cAMP-dependent protein kinase catalytic subunit beta OS=Mus musculus OX=10090 GN=Prkacb PE=1 SV=2 (KAPCB_MOUSE)	KAPCB_MOUSE [2]	Prkacb	41 kDa	TRUE	unknown	4	0
380.1	TRUE	Empty	cAMP-dependent protein kinase catalytic subunit beta OS=Mus musculus OX=10090 GN=Prkacb PE=1 SV=2	KAPCB_MOUSE	Prkacb	41 kDa	TRUE	unknown	4	0
380.2	TRUE	Empty	cAMP-dependent protein kinase catalytic subunit alpha OS=Mus musculus OX=10090 GN=Prkaca PE=1 SV=3	KAPCA_MOUSE	Prkaca	41 kDa	TRUE	unknown	3	0
381	TRUE	Empty	Cluster of Histone-binding protein RBBP7 OS=Mus musculus OX=10090 GN=Rbbp7 PE=1 SV=1 (RBBP7_MOUSE)	RBBP7_MOUSE [2]	Rbbp7	48 kDa	TRUE	unknown	5	0
381.1	TRUE	Empty	Histone-binding protein RBBP7 OS=Mus musculus OX=10090 GN=Rbbp7 PE=1 SV=1	RBBP7_MOUSE	Rbbp7	48 kDa	TRUE	unknown	3	0
381.2	TRUE	Empty	Histone-binding protein RBBP4 OS=Mus musculus OX=10090 GN=Rbbp4 PE=1 SV=5	RBBP4_MOUSE	Rbbp4	48 kDa	TRUE	unknown	3	0
382	TRUE	Empty	14-3-3 protein eta OS=Mus musculus OX=10090 GN=Ywhah PE=1 SV=2	1433F_MOUSE	Ywhah	28 kDa	TRUE	unknown	11	4
383	TRUE	Empty	5'-AMP-activated protein kinase subunit beta-1 OS=Mus musculus OX=10090 GN=Prkab1 PE=1 SV=2	AAKB1_MOUSE	Prkab1	30 kDa	TRUE	unknown	8	0
384	TRUE	Empty	BAG family molecular chaperone regulator 1 OS=Mus musculus OX=10090 GN=Bag1 PE=1 SV=3	BAG1_MOUSE	Bag1	40 kDa		unknown	5	0
385	TRUE	Empty	Cell adhesion molecule 3 OS=Mus musculus OX=10090 GN=Cadm3 PE=1 SV=1	CADM3_MOUSE	Cadm3	43 kDa		unknown	4	1
386	TRUE	Empty	F-actin-capping protein subunit alpha-1 OS=Mus musculus OX=10090 GN=Capza1 PE=1 SV=4	CAZA1_MOUSE	Capza1	33 kDa	TRUE	unknown	3	4
387	TRUE	Empty	Cullin-5 OS=Mus musculus OX=10090 GN=Cul5 PE=1 SV=3	CUL5_MOUSE	Cul5	91 kDa		unknown	4	0
388	TRUE	Empty	Cytochrome c oxidase subunit 6B1 OS=Mus musculus OX=10090 GN=Cox6b1 PE=1 SV=2	CX6B1_MOUSE	Cox6b1	10 kDa		unknown	5	1
389	TRUE	Empty	Exocyst complex component 4 OS=Mus musculus OX=10090 GN=Exoc4 PE=1 SV=2	EXOC4_MOUSE	Exoc4	111 kDa		unknown	4	0
390	TRUE	Empty	Importin subunit beta-1 OS=Mus musculus OX=10090 GN=Kpnb1 PE=1 SV=2	IMB1_MOUSE	Kpnb1	97 kDa		unknown	5	0
391	TRUE	Empty	cAMP-dependent protein kinase type II-beta regulatory subunit OS=Mus musculus OX=10090 GN=Prkar2b PE=1 SV=3	KAP3_MOUSE	Prkar2b	46 kDa	TRUE	unknown	5	2
392	TRUE	Empty	Lethal(2) giant larvae protein homolog 1 OS=Mus musculus OX=10090 GN=Llgl1 PE=1 SV=1	L2GL1_MOUSE	Llgl1	113 kDa	TRUE	unknown	3	0
393	TRUE	Empty	L-lactate dehydrogenase A chain OS=Mus musculus OX=10090 GN=Ldha PE=1 SV=3	LDHA_MOUSE	Ldha	36 kDa	TRUE	unknown	6	1
394	TRUE	Empty	L-lactate dehydrogenase B chain OS=Mus musculus OX=10090 GN=Ldhb PE=1 SV=2	LDHB_MOUSE	Ldhb	37 kDa	TRUE	unknown	4	0
395	TRUE	Empty	Microtubule-associated protein 4 OS=Mus musculus OX=10090 GN=Map4 PE=1 SV=3	MAP4_MOUSE	Map4	117 kDa		unknown	3	1
396	TRUE	Empty	Myotubularin-related protein 5 OS=Mus musculus OX=10090 GN=Sbf1 PE=1 SV=2	MTMR5_MOUSE	Sbf1	209 kDa	TRUE	unknown	3	0
397	TRUE	Empty	NADH dehydrogenase [ubiquinone] iron-sulfur protein 6, mitochondrial OS=Mus musculus OX=10090 GN=Ndufs6 PE=1 SV=2	NDUS6_MOUSE	Ndufs6	13 kDa		unknown	4	1
398	TRUE	Empty	26S proteasome non-ATPase regulatory subunit 4 OS=Mus musculus OX=10090 GN=Psmd4 PE=1 SV=1	PSMD4_MOUSE	Psmd4	41 kDa		unknown	3	2
399	TRUE	Empty	26S proteasome non-ATPase regulatory subunit 6 OS=Mus musculus OX=10090 GN=Psmd6 PE=1 SV=1	PSMD6_MOUSE	Psmd6	46 kDa		unknown	5	0
400	TRUE	Empty	Rho-related GTP-binding protein RhoG OS=Mus musculus OX=10090 GN=Rhog PE=1 SV=1	RHOG_MOUSE	Rhog	21 kDa		unknown	5	0
401	TRUE	Empty	E3 ubiquitin-protein ligase TRIM21 OS=Mus musculus OX=10090 GN=Trim21 PE=1 SV=1	RO52_MOUSE	Trim21	54 kDa	TRUE	unknown	2	5
402	TRUE	Empty	40S ribosomal protein S2 OS=Mus musculus OX=10090 GN=Rps2 PE=1 SV=3	RS2_MOUSE	Rps2	31 kDa		unknown	2	0
403	TRUE	Empty	Transmembrane protein 33 OS=Mus musculus OX=10090 GN=Tmem33 PE=1 SV=1	TMM33_MOUSE	Tmem33	28 kDa	TRUE	unknown	6	0
404	TRUE	Empty	Vesicle-associated membrane protein-associated protein A OS=Mus musculus OX=10090 GN=Vapa PE=1 SV=2	VAPA_MOUSE	Vapa	28 kDa		unknown	4	0
405	TRUE	Empty	Voltage-dependent anion-selective channel protein 2 OS=Mus musculus OX=10090 GN=Vdac2 PE=1 SV=2	VDAC2_MOUSE	Vdac2	32 kDa	TRUE	unknown	6	1
406	TRUE	Empty	Clathrin light chain B OS=Mus musculus OX=10090 GN=Cltb PE=1 SV=1	CLCB_MOUSE	Cltb	25 kDa		unknown	1	3
407	TRUE	Empty	ATP-dependent RNA helicase DHX8 OS=Mus musculus OX=10090 GN=Dhx8 PE=2 SV=1	DHX8_MOUSE	Dhx8	143 kDa	TRUE	unknown	1	4
408	TRUE	Empty	Sideroflexin-5 OS=Mus musculus OX=10090 GN=Sfxn5 PE=1 SV=2	SFXN5_MOUSE	Sfxn5	37 kDa		unknown	3	1
409	TRUE	Empty	U5 small nuclear ribonucleoprotein 200 kDa helicase OS=Mus musculus OX=10090 GN=Snrnp200 PE=1 SV=1	U520_MOUSE	Snrnp200	245 kDa	TRUE	unknown	0	2
410	TRUE	Empty	Protein disulfide-isomerase OS=Mus musculus OX=10090 GN=P4hb PE=1 SV=2	PDIA1_MOUSE	P4hb	57 kDa		unknown	0	2
411	TRUE	Empty	Crk-like protein OS=Mus musculus OX=10090 GN=Crkl PE=1 SV=2	CRKL_MOUSE	Crkl	34 kDa		unknown	1	2
412	TRUE	Empty	Adenylyl cyclase-associated protein 1 OS=Mus musculus OX=10090 GN=Cap1 PE=1 SV=4	CAP1_MOUSE	Cap1	52 kDa	TRUE	unknown	4	1
413	TRUE	Empty	Small nuclear ribonucleoprotein G OS=Mus musculus OX=10090 GN=Snrpg PE=1 SV=1	RUXG_MOUSE	Snrpg	8 kDa		unknown	1	2
414	TRUE	Empty	Small nuclear ribonucleoprotein E OS=Mus musculus OX=10090 GN=Snrpe PE=1 SV=1	RUXE_MOUSE	Snrpe	11 kDa		unknown	2	4
415	TRUE	Empty	Destrin OS=Mus musculus OX=10090 GN=Dstn PE=1 SV=3	DEST_MOUSE	Dstn	19 kDa	TRUE	unknown	2	2
416	TRUE	Empty	AP-2 complex subunit sigma OS=Mus musculus OX=10090 GN=Ap2s1 PE=1 SV=1	AP2S1_MOUSE	Ap2s1	17 kDa		unknown	2	2
417	TRUE	Empty	Cluster of Synaptic vesicle glycoprotein 2B OS=Mus musculus OX=10090 GN=Sv2b PE=1 SV=1 (SV2B_MOUSE)	SV2B_MOUSE [2]	Sv2b	77 kDa	TRUE	unknown	4	2
417.1	TRUE	Empty	Synaptic vesicle glycoprotein 2B OS=Mus musculus OX=10090 GN=Sv2b PE=1 SV=1	SV2B_MOUSE	Sv2b	77 kDa	TRUE	unknown	4	2
417.2	TRUE	Empty	Synaptic vesicle glycoprotein 2C OS=Mus musculus OX=10090 GN=Sv2c PE=1 SV=2	SV2C_MOUSE	Sv2c	82 kDa	TRUE	unknown	0	0
418	TRUE	Empty	Cluster of Membrane-associated progesterone receptor component 1 OS=Mus musculus OX=10090 GN=Pgrmc1 PE=1 SV=4 (PGRC1_MOUSE)	PGRC1_MOUSE [2]	Pgrmc1	22 kDa	TRUE	unknown	3	0
418.1	TRUE	Empty	Membrane-associated progesterone receptor component 1 OS=Mus musculus OX=10090 GN=Pgrmc1 PE=1 SV=4	PGRC1_MOUSE	Pgrmc1	22 kDa	TRUE	unknown	3	0
418.2	TRUE	Empty	Membrane-associated progesterone receptor component 2 OS=Mus musculus OX=10090 GN=Pgrmc2 PE=1 SV=2	PGRC2_MOUSE	Pgrmc2	23 kDa	TRUE	unknown	0	0
419	TRUE	Empty	Alpha-1,3/1,6-mannosyltransferase ALG2 OS=Mus musculus OX=10090 GN=Alg2 PE=1 SV=2	ALG2_MOUSE	Alg2	47 kDa		unknown	3	0
420	TRUE	Empty	Actin-related protein 3 OS=Mus musculus OX=10090 GN=Actr3 PE=1 SV=3	ARP3_MOUSE	Actr3	47 kDa		unknown	4	2
421	TRUE	Empty	BAG family molecular chaperone regulator 4 OS=Mus musculus OX=10090 GN=Bag4 PE=1 SV=2	BAG4_MOUSE	Bag4	49 kDa		unknown	4	0
422	TRUE	Empty	Cell adhesion molecule 2 OS=Mus musculus OX=10090 GN=Cadm2 PE=1 SV=2	CADM2_MOUSE	Cadm2	48 kDa		unknown	4	0
423	TRUE	Empty	CDP-diacylglycerol--inositol 3-phosphatidyltransferase OS=Mus musculus OX=10090 GN=Cdipt PE=1 SV=1	CDIPT_MOUSE	Cdipt	24 kDa		unknown	3	0
424	TRUE	Empty	Caseinolytic peptidase B protein homolog OS=Mus musculus OX=10090 GN=Clpb PE=1 SV=1	CLPB_MOUSE	Clpb	76 kDa	TRUE	unknown	5	0
425	TRUE	Empty	Cytoplasmic dynein 1 intermediate chain 1 OS=Mus musculus OX=10090 GN=Dync1i1 PE=1 SV=2	DC1I1_MOUSE	Dync1i1	71 kDa		unknown	4	0
426	TRUE	Empty	Cytoplasmic dynein 1 light intermediate chain 1 OS=Mus musculus OX=10090 GN=Dync1li1 PE=1 SV=1	DC1L1_MOUSE	Dync1li1	57 kDa		unknown	4	0
427	TRUE	Empty	Probable ATP-dependent RNA helicase DDX17 OS=Mus musculus OX=10090 GN=Ddx17 PE=1 SV=1	DDX17_MOUSE	Ddx17	72 kDa		unknown	5	0
428	TRUE	Empty	Trifunctional enzyme subunit alpha, mitochondrial OS=Mus musculus OX=10090 GN=Hadha PE=1 SV=1	ECHA_MOUSE	Hadha	83 kDa		unknown	5	0
429	TRUE	Empty	Elongin-C OS=Mus musculus OX=10090 GN=Eloc PE=1 SV=1	ELOC_MOUSE	Eloc	12 kDa		unknown	3	0
430	TRUE	Empty	Peptidyl-prolyl cis-trans isomerase FKBP8 OS=Mus musculus OX=10090 GN=Fkbp8 PE=1 SV=2	FKBP8_MOUSE	Fkbp8	44 kDa		unknown	5	0
431	TRUE	Empty	Ganglioside-induced differentiation-associated protein 1 OS=Mus musculus OX=10090 GN=Gdap1 PE=1 SV=1	GDAP1_MOUSE	Gdap1	41 kDa		unknown	5	0
432	TRUE	Empty	Glutathione peroxidase 1 OS=Mus musculus OX=10090 GN=Gpx1 PE=1 SV=2	GPX1_MOUSE	Gpx1	22 kDa		unknown	1	5
433	TRUE	Empty	Eukaryotic translation initiation factor 2 subunit 3, X-linked OS=Mus musculus OX=10090 GN=Eif2s3x PE=1 SV=2	IF2G_MOUSE	Eif2s3x	51 kDa		unknown	5	0
434	TRUE	Empty	Protein lin-7 homolog A OS=Mus musculus OX=10090 GN=Lin7a PE=1 SV=2	LIN7A_MOUSE	Lin7a	26 kDa		unknown	3	0
435	TRUE	Empty	Mitochondrial fission regulator 1-like OS=Mus musculus OX=10090 GN=Mtfr1l PE=1 SV=1	MFR1L_MOUSE	Mtfr1l	32 kDa		unknown	5	0
436	TRUE	Empty	Cytoplasmic protein NCK1 OS=Mus musculus OX=10090 GN=Nck1 PE=1 SV=1	NCK1_MOUSE	Nck1	43 kDa	TRUE	unknown	0	5
437	TRUE	Empty	NADH dehydrogenase [ubiquinone] 1 alpha subcomplex subunit 2 OS=Mus musculus OX=10090 GN=Ndufa2 PE=1 SV=3	NDUA2_MOUSE	Ndufa2	11 kDa		unknown	4	0
438	TRUE	Empty	NADH dehydrogenase [ubiquinone] flavoprotein 2, mitochondrial OS=Mus musculus OX=10090 GN=Ndufv2 PE=1 SV=2	NDUV2_MOUSE	Ndufv2	27 kDa		unknown	3	1
439	TRUE	Empty	Programmed cell death protein 6 OS=Mus musculus OX=10090 GN=Pdcd6 PE=1 SV=2	PDCD6_MOUSE	Pdcd6	22 kDa		unknown	5	0
440	TRUE	Empty	Pyridoxal kinase OS=Mus musculus OX=10090 GN=Pdxk PE=1 SV=1	PDXK_MOUSE	Pdxk	35 kDa		unknown	5	1
441	TRUE	Empty	Prohibitin-2 OS=Mus musculus OX=10090 GN=Phb2 PE=1 SV=1	PHB2_MOUSE	Phb2	33 kDa		unknown	5	0
442	TRUE	Empty	Peptidyl-prolyl cis-trans isomerase NIMA-interacting 1 OS=Mus musculus OX=10090 GN=Pin1 PE=1 SV=1	PIN1_MOUSE	Pin1	18 kDa		unknown	0	6
443	TRUE	Empty	26S proteasome regulatory subunit 4 OS=Mus musculus OX=10090 GN=Psmc1 PE=1 SV=1	PRS4_MOUSE	Psmc1	49 kDa	TRUE	unknown	5	0
444	TRUE	Empty	26S proteasome regulatory subunit 7 OS=Mus musculus OX=10090 GN=Psmc2 PE=1 SV=5	PRS7_MOUSE	Psmc2	49 kDa		unknown	5	0
445	TRUE	Empty	Glycogen phosphorylase, brain form OS=Mus musculus OX=10090 GN=Pygb PE=1 SV=3	PYGB_MOUSE	Pygb	97 kDa		unknown	4	0
446	TRUE	Empty	Ran-binding protein 9 OS=Mus musculus OX=10090 GN=Ranbp9 PE=1 SV=1	RANB9_MOUSE	Ranbp9	71 kDa	TRUE	unknown	3	0
447	TRUE	Empty	Ras-related protein Rab-33B OS=Mus musculus OX=10090 GN=Rab33b PE=1 SV=1	RB33B_MOUSE	Rab33b	26 kDa	TRUE	unknown	9	0
448	TRUE	Empty	Regulator of G-protein signaling 7 OS=Mus musculus OX=10090 GN=Rgs7 PE=1 SV=2	RGS7_MOUSE	Rgs7	55 kDa		unknown	4	1
449	TRUE	Empty	Rabphilin-3A OS=Mus musculus OX=10090 GN=Rph3a PE=1 SV=2	RP3A_MOUSE	Rph3a	75 kDa	TRUE	unknown	4	0
450	TRUE	Empty	Protein transport protein Sec61 subunit alpha isoform 1 OS=Mus musculus OX=10090 GN=Sec61a1 PE=1 SV=2	S61A1_MOUSE	Sec61a1	52 kDa		unknown	4	0
451	TRUE	Empty	U4/U6.U5 small nuclear ribonucleoprotein 27 kDa protein OS=Mus musculus OX=10090 GN=Snrnp27 PE=1 SV=1	SNR27_MOUSE	Snrnp27	19 kDa		unknown	1	4
452	TRUE	Empty	Stress-induced-phosphoprotein 1 OS=Mus musculus OX=10090 GN=Stip1 PE=1 SV=1	STIP1_MOUSE	Stip1	63 kDa		unknown	5	0
453	TRUE	Empty	Syntaxin-6 OS=Mus musculus OX=10090 GN=Stx6 PE=1 SV=1	STX6_MOUSE	Stx6	29 kDa		unknown	6	0
454	TRUE	Empty	Succinate--CoA ligase [ADP/GDP-forming] subunit alpha, mitochondrial OS=Mus musculus OX=10090 GN=Suclg1 PE=1 SV=4	SUCA_MOUSE	Suclg1	36 kDa		unknown	3	1
455	TRUE	Empty	116 kDa U5 small nuclear ribonucleoprotein component OS=Mus musculus OX=10090 GN=Eftud2 PE=1 SV=1	U5S1_MOUSE	Eftud2	109 kDa	TRUE	unknown	2	3
456	TRUE	Empty	Ubiquitin carboxyl-terminal hydrolase 5 OS=Mus musculus OX=10090 GN=Usp5 PE=1 SV=1	UBP5_MOUSE	Usp5	96 kDa		unknown	3	0
457	TRUE	Empty	CDGSH iron-sulfur domain-containing protein 3, mitochondrial OS=Mus musculus OX=10090 GN=Cisd3 PE=1 SV=1	CISD3_MOUSE	Cisd3	16 kDa		unknown	2	0
458	TRUE	Empty	Tubulin polymerization-promoting protein OS=Mus musculus OX=10090 GN=Tppp PE=1 SV=1	TPPP_MOUSE	Tppp	24 kDa		unknown	3	3
459	TRUE	Empty	Calcium-binding protein 39 OS=Mus musculus OX=10090 GN=Cab39 PE=1 SV=2	CAB39_MOUSE	Cab39	40 kDa		unknown	2	0
460	TRUE	Empty	Monoacylglycerol lipase ABHD12 OS=Mus musculus OX=10090 GN=Abhd12 PE=1 SV=2	ABD12_MOUSE	Abhd12	45 kDa		unknown	3	0
461	TRUE	Empty	NADH dehydrogenase [ubiquinone] iron-sulfur protein 4, mitochondrial OS=Mus musculus OX=10090 GN=Ndufs4 PE=1 SV=3	NDUS4_MOUSE	Ndufs4	20 kDa		unknown	3	1
462	TRUE	Empty	Elongin-B OS=Mus musculus OX=10090 GN=Elob PE=1 SV=1	ELOB_MOUSE	Elob	13 kDa		unknown	3	1
463	TRUE	Empty	Aconitate hydratase, mitochondrial OS=Mus musculus OX=10090 GN=Aco2 PE=1 SV=1	ACON_MOUSE	Aco2	85 kDa		unknown	2	0
464	TRUE	Empty	Arginine and glutamate-rich protein 1 OS=Mus musculus OX=10090 GN=Arglu1 PE=1 SV=2	ARGL1_MOUSE	Arglu1	33 kDa	TRUE	unknown	1	3
465	TRUE	Empty	Alpha-crystallin B chain OS=Mus musculus OX=10090 GN=Cryab PE=1 SV=2	CRYAB_MOUSE	Cryab	20 kDa		unknown	3	0
466	TRUE	Empty	ATP synthase subunit epsilon, mitochondrial OS=Mus musculus OX=10090 GN=Atp5f1e PE=1 SV=2	ATP5E_MOUSE	Atp5f1e	6 kDa		unknown	3	0
467	TRUE	Empty	Cluster of Guanine nucleotide-binding protein G(s) subunit alpha isoforms XLas OS=Mus musculus OX=10090 GN=Gnas PE=1 SV=1 (GNAS1_MOUSE)	GNAS1_MOUSE [3]	Gnas	122 kDa	TRUE	unknown	4	0
467.1	TRUE	Empty	Guanine nucleotide-binding protein G(s) subunit alpha isoforms XLas OS=Mus musculus OX=10090 GN=Gnas PE=1 SV=1	GNAS1_MOUSE (+1)	Gnas	122 kDa	TRUE	unknown	4	0
467.2	TRUE	Empty	Guanine nucleotide-binding protein G(olf) subunit alpha OS=Mus musculus OX=10090 GN=Gnal PE=1 SV=1	GNAL_MOUSE	Gnal	44 kDa	TRUE	unknown	0	0
468	TRUE	Empty	Cluster of Endophilin-B2 OS=Mus musculus OX=10090 GN=Sh3glb2 PE=1 SV=2 (SHLB2_MOUSE)	SHLB2_MOUSE [2]	Sh3glb2	45 kDa	TRUE	unknown	5	0
468.1	TRUE	Empty	Endophilin-B2 OS=Mus musculus OX=10090 GN=Sh3glb2 PE=1 SV=2	SHLB2_MOUSE	Sh3glb2	45 kDa	TRUE	unknown	4	0
468.2	TRUE	Empty	Endophilin-B1 OS=Mus musculus OX=10090 GN=Sh3glb1 PE=1 SV=1	SHLB1_MOUSE	Sh3glb1	41 kDa	TRUE	unknown	2	0
469	TRUE	Empty	Cluster of Ephrin type-B receptor 3 OS=Mus musculus OX=10090 GN=Ephb3 PE=1 SV=2 (EPHB3_MOUSE)	EPHB3_MOUSE [3]	Ephb3	110 kDa	TRUE	unknown	2	0
469.1	TRUE	Empty	Ephrin type-B receptor 3 OS=Mus musculus OX=10090 GN=Ephb3 PE=1 SV=2	EPHB3_MOUSE	Ephb3	110 kDa	TRUE	unknown	1	0
469.2	TRUE	Empty	Ephrin type-A receptor 4 OS=Mus musculus OX=10090 GN=Epha4 PE=1 SV=2	EPHA4_MOUSE	Epha4	110 kDa	TRUE	unknown	2	0
469.3	TRUE	Empty	Ephrin type-B receptor 1 OS=Mus musculus OX=10090 GN=Ephb1 PE=1 SV=1	EPHB1_MOUSE	Ephb1	110 kDa	TRUE	unknown	0	0
470	TRUE	Empty	5'-AMP-activated protein kinase subunit beta-2 OS=Mus musculus OX=10090 GN=Prkab2 PE=1 SV=1	AAKB2_MOUSE	Prkab2	30 kDa	TRUE	unknown	7	0
471	TRUE	Empty	5'-AMP-activated protein kinase catalytic subunit alpha-2 OS=Mus musculus OX=10090 GN=Prkaa2 PE=1 SV=3	AAPK2_MOUSE	Prkaa2	62 kDa	TRUE	unknown	3	0
472	TRUE	Empty	AFG3-like protein 2 OS=Mus musculus OX=10090 GN=Afg3l2 PE=1 SV=1	AFG32_MOUSE	Afg3l2	90 kDa	TRUE	unknown	4	0
473	TRUE	Empty	Complement component 1 Q subcomponent-binding protein, mitochondrial OS=Mus musculus OX=10090 GN=C1qbp PE=1 SV=1	C1QBP_MOUSE	C1qbp	31 kDa		unknown	1	4
474	TRUE	Empty	Cell cycle exit and neuronal differentiation protein 1 OS=Mus musculus OX=10090 GN=Cend1 PE=1 SV=1	CEND_MOUSE	Cend1	15 kDa		unknown	4	1
475	TRUE	Empty	Endoplasmic reticulum-Golgi intermediate compartment protein 1 OS=Mus musculus OX=10090 GN=Ergic1 PE=1 SV=1	ERGI1_MOUSE	Ergic1	33 kDa		unknown	3	0
476	TRUE	Empty	Mitochondrial glutamate carrier 2 OS=Mus musculus OX=10090 GN=Slc25a18 PE=1 SV=4	GHC2_MOUSE	Slc25a18	34 kDa	TRUE	unknown	8	2
477	TRUE	Empty	Guanine nucleotide-binding protein G(z) subunit alpha OS=Mus musculus OX=10090 GN=Gnaz PE=1 SV=4	GNAZ_MOUSE	Gnaz	41 kDa	TRUE	unknown	5	0
478	TRUE	Empty	G protein-regulated inducer of neurite outgrowth 1 OS=Mus musculus OX=10090 GN=Gprin1 PE=1 SV=2	GRIN1_MOUSE	Gprin1	95 kDa		unknown	2	0
479	TRUE	Empty	Heat shock protein beta-8 OS=Mus musculus OX=10090 GN=Hspb8 PE=1 SV=1	HSPB8_MOUSE	Hspb8	22 kDa		unknown	3	0
480	TRUE	Empty	MAP/microtubule affinity-regulating kinase 4 OS=Mus musculus OX=10090 GN=Mark4 PE=1 SV=1	MARK4_MOUSE	Mark4	83 kDa	TRUE	unknown	5	0
481	TRUE	Empty	NADH dehydrogenase [ubiquinone] 1 alpha subcomplex subunit 6 OS=Mus musculus OX=10090 GN=Ndufa6 PE=1 SV=1	NDUA6_MOUSE	Ndufa6	15 kDa		unknown	4	0
482	TRUE	Empty	Nuclear pore complex protein Nup93 OS=Mus musculus OX=10090 GN=Nup93 PE=1 SV=1	NUP93_MOUSE	Nup93	93 kDa		unknown	3	0
483	TRUE	Empty	2-oxoglutarate dehydrogenase, mitochondrial OS=Mus musculus OX=10090 GN=Ogdh PE=1 SV=3	ODO1_MOUSE	Ogdh	116 kDa		unknown	3	1
484	TRUE	Empty	Pyruvate dehydrogenase protein X component, mitochondrial OS=Mus musculus OX=10090 GN=Pdhx PE=1 SV=1	ODPX_MOUSE	Pdhx	54 kDa		unknown	4	1
485	TRUE	Empty	Phosphatidylinositol 4-phosphate 5-kinase type-1 alpha OS=Mus musculus OX=10090 GN=Pip5k1a PE=1 SV=2	PI51A_MOUSE	Pip5k1a	60 kDa	TRUE	unknown	6	0
486	TRUE	Empty	tRNA-splicing ligase RtcB homolog OS=Mus musculus OX=10090 GN=Rtcb PE=1 SV=1	RTCB_MOUSE	Rtcb	55 kDa		unknown	3	0
487	TRUE	Empty	Reticulon-4 OS=Mus musculus OX=10090 GN=Rtn4 PE=1 SV=2	RTN4_MOUSE	Rtn4	127 kDa	TRUE	unknown	4	0
488	TRUE	Empty	Vesicle-trafficking protein SEC22b OS=Mus musculus OX=10090 GN=Sec22b PE=1 SV=3	SC22B_MOUSE	Sec22b	25 kDa		unknown	3	0
489	TRUE	Empty	Gamma-soluble NSF attachment protein OS=Mus musculus OX=10090 GN=Napg PE=1 SV=1	SNAG_MOUSE	Napg	35 kDa		unknown	4	0
490	TRUE	Empty	E3 ubiquitin-protein ligase UBR1 OS=Mus musculus OX=10090 GN=Ubr1 PE=1 SV=2	UBR1_MOUSE	Ubr1	200 kDa		unknown	3	0
491	TRUE	Empty	E3 ubiquitin-protein ligase UBR2 OS=Mus musculus OX=10090 GN=Ubr2 PE=1 SV=2	UBR2_MOUSE	Ubr2	199 kDa		unknown	4	0
492	TRUE	Empty	Secretogranin-2 OS=Mus musculus OX=10090 GN=Scg2 PE=1 SV=1	SCG2_MOUSE	Scg2	71 kDa		unknown	2	0
493	TRUE	Empty	Mitochondrial import inner membrane translocase subunit TIM50 OS=Mus musculus OX=10090 GN=Timm50 PE=1 SV=1	TIM50_MOUSE	Timm50	40 kDa		unknown	2	0
494	TRUE	Empty	Mitochondrial dicarboxylate carrier OS=Mus musculus OX=10090 GN=Slc25a10 PE=1 SV=2	DIC_MOUSE	Slc25a10	32 kDa		unknown	5	0
495	TRUE	Empty	Neuronal membrane glycoprotein M6-b OS=Mus musculus OX=10090 GN=Gpm6b PE=1 SV=2	GPM6B_MOUSE	Gpm6b	36 kDa		unknown	4	1
496	TRUE	Empty	Ras-related protein Rab-31 OS=Mus musculus OX=10090 GN=Rab31 PE=1 SV=1	RAB31_MOUSE	Rab31	21 kDa	TRUE	unknown	4	0
497	TRUE	Empty	Cytochrome c oxidase subunit 5B, mitochondrial OS=Mus musculus OX=10090 GN=Cox5b PE=1 SV=1	COX5B_MOUSE	Cox5b	14 kDa		unknown	3	1
498	TRUE	Empty	Eukaryotic translation initiation factor 3 subunit I OS=Mus musculus OX=10090 GN=Eif3i PE=1 SV=1	EIF3I_MOUSE	Eif3i	36 kDa		unknown	2	2
499	TRUE	Empty	Mitochondrial import inner membrane translocase subunit Tim9 OS=Mus musculus OX=10090 GN=Timm9 PE=1 SV=1	TIM9_MOUSE	Timm9	10 kDa		unknown	2	2
500	TRUE	Empty	Protein NDRG2 OS=Mus musculus OX=10090 GN=Ndrg2 PE=1 SV=1	NDRG2_MOUSE	Ndrg2	41 kDa		unknown	2	1
501	TRUE	Empty	Histidine-rich glycoprotein OS=Mus musculus OX=10090 GN=Hrg PE=1 SV=2	HRG_MOUSE	Hrg	59 kDa		unknown	1	3
502	TRUE	Empty	Complement C1q subcomponent subunit C OS=Mus musculus OX=10090 GN=C1qc PE=1 SV=2	C1QC_MOUSE	C1qc	26 kDa		unknown	2	2
503	TRUE	Empty	Rho GDP-dissociation inhibitor 1 OS=Mus musculus OX=10090 GN=Arhgdia PE=1 SV=3	GDIR1_MOUSE	Arhgdia	23 kDa		unknown	2	1
504	TRUE	Empty	Complexin-2 OS=Mus musculus OX=10090 GN=Cplx2 PE=1 SV=1	CPLX2_MOUSE	Cplx2	15 kDa	TRUE	unknown	4	2
505	TRUE	Empty	Protein NDRG1 OS=Mus musculus OX=10090 GN=Ndrg1 PE=1 SV=1	NDRG1_MOUSE	Ndrg1	43 kDa		unknown	2	1
506	TRUE	Empty	Disintegrin and metalloproteinase domain-containing protein 23 OS=Mus musculus OX=10090 GN=Adam23 PE=1 SV=1	ADA23_MOUSE	Adam23	92 kDa		unknown	2	0
507	TRUE	Empty	Ubiquitin carboxyl-terminal hydrolase isozyme L1 OS=Mus musculus OX=10090 GN=Uchl1 PE=1 SV=1	UCHL1_MOUSE	Uchl1	25 kDa		unknown	1	2
508	TRUE	Empty	Phosphatidylinositol 5-phosphate 4-kinase type-2 gamma OS=Mus musculus OX=10090 GN=Pip4k2c PE=1 SV=1	PI42C_MOUSE	Pip4k2c	47 kDa		unknown	2	1
509	TRUE	Empty	Midkine OS=Mus musculus OX=10090 GN=Mdk PE=2 SV=2	MK_MOUSE	Mdk	15 kDa		unknown	3	1
510	TRUE	Empty	Electrogenic sodium bicarbonate cotransporter 1 OS=Mus musculus OX=10090 GN=Slc4a4 PE=1 SV=2	S4A4_MOUSE	Slc4a4	121 kDa		unknown	2	2
511	TRUE	Empty	Mitochondrial pyruvate carrier 2 OS=Mus musculus OX=10090 GN=Mpc2 PE=1 SV=1	MPC2_MOUSE	Mpc2	14 kDa		unknown	2	2
512	TRUE	Empty	Protein-L-isoaspartate(D-aspartate) O-methyltransferase OS=Mus musculus OX=10090 GN=Pcmt1 PE=1 SV=3	PIMT_MOUSE	Pcmt1	25 kDa		unknown	2	1
513	TRUE	Empty	Cleavage and polyadenylation specificity factor subunit 3 OS=Mus musculus OX=10090 GN=Cpsf3 PE=1 SV=2	CPSF3_MOUSE	Cpsf3	78 kDa		unknown	2	0
514	TRUE	Empty	Complement C1q subcomponent subunit B OS=Mus musculus OX=10090 GN=C1qb PE=1 SV=2	C1QB_MOUSE	C1qb	27 kDa		unknown	2	0
515	TRUE	Empty	Cytochrome c, somatic OS=Mus musculus OX=10090 GN=Cycs PE=1 SV=2	CYC_MOUSE	Cycs	12 kDa		unknown	2	2
516	TRUE	Empty	Immunoglobulin superfamily member 8 OS=Mus musculus OX=10090 GN=Igsf8 PE=1 SV=2	IGSF8_MOUSE	Igsf8	65 kDa		unknown	2	1
517	TRUE	Empty	Pre-mRNA-processing factor 6 OS=Mus musculus OX=10090 GN=Prpf6 PE=1 SV=1	PRP6_MOUSE	Prpf6	107 kDa		unknown	0	2
518	TRUE	Empty	Peroxiredoxin-4 OS=Mus musculus OX=10090 GN=Prdx4 PE=1 SV=1	PRDX4_MOUSE	Prdx4	31 kDa	TRUE	unknown	2	2
519	TRUE	Empty	Cluster of Mitogen-activated protein kinase 9 OS=Mus musculus OX=10090 GN=Mapk9 PE=1 SV=2 (MK09_MOUSE)	MK09_MOUSE [3]	Mapk9	48 kDa	TRUE	unknown	3	1
519.1	TRUE	Empty	Mitogen-activated protein kinase 9 OS=Mus musculus OX=10090 GN=Mapk9 PE=1 SV=2	MK09_MOUSE (+1)	Mapk9	48 kDa	TRUE	unknown	3	1
519.2	TRUE	Empty	Mitogen-activated protein kinase 13 OS=Mus musculus OX=10090 GN=Mapk13 PE=1 SV=2	MK13_MOUSE	Mapk13	42 kDa	TRUE	unknown	0	0
520	TRUE	Empty	Cluster of Neuron-specific calcium-binding protein hippocalcin OS=Mus musculus OX=10090 GN=Hpca PE=1 SV=2 (HPCA_MOUSE)	HPCA_MOUSE [2]	Hpca	22 kDa	TRUE	unknown	3	1
520.1	TRUE	Empty	Neuron-specific calcium-binding protein hippocalcin OS=Mus musculus OX=10090 GN=Hpca PE=1 SV=2	HPCA_MOUSE	Hpca	22 kDa	TRUE	unknown	2	1
520.2	TRUE	Empty	Hippocalcin-like protein 1 OS=Mus musculus OX=10090 GN=Hpcal1 PE=1 SV=2	HPCL1_MOUSE	Hpcal1	22 kDa	TRUE	unknown	3	0
521	TRUE	Empty	Cluster of Calcium/calmodulin-dependent protein kinase type II subunit alpha OS=Mus musculus OX=10090 GN=Camk2a PE=1 SV=2 (KCC2A_MOUSE)	KCC2A_MOUSE [2]	Camk2a	54 kDa	TRUE	unknown	3	0
521.1	TRUE	Empty	Calcium/calmodulin-dependent protein kinase type II subunit alpha OS=Mus musculus OX=10090 GN=Camk2a PE=1 SV=2	KCC2A_MOUSE	Camk2a	54 kDa	TRUE	unknown	3	0
521.2	TRUE	Empty	Calcium/calmodulin-dependent protein kinase type II subunit beta OS=Mus musculus OX=10090 GN=Camk2b PE=1 SV=2	KCC2B_MOUSE	Camk2b	60 kDa	TRUE	unknown	0	0
522	TRUE	Empty	Cluster of Ras GTPase-activating-like protein IQGAP2 OS=Mus musculus OX=10090 GN=Iqgap2 PE=1 SV=2 (IQGA2_MOUSE)	IQGA2_MOUSE [2]	Iqgap2	181 kDa	TRUE	unknown	2	0
522.1	TRUE	Empty	Ras GTPase-activating-like protein IQGAP2 OS=Mus musculus OX=10090 GN=Iqgap2 PE=1 SV=2	IQGA2_MOUSE	Iqgap2	181 kDa	TRUE	unknown	2	0
522.2	TRUE	Empty	Ras GTPase-activating-like protein IQGAP1 OS=Mus musculus OX=10090 GN=Iqgap1 PE=1 SV=2	IQGA1_MOUSE	Iqgap1	189 kDa	TRUE	unknown	0	0
523	TRUE	Empty	Alpha-actinin-1 OS=Mus musculus OX=10090 GN=Actn1 PE=1 SV=1	ACTN1_MOUSE	Actn1	103 kDa		unknown	0	3
524	TRUE	Empty	A-kinase anchor protein 5 OS=Mus musculus OX=10090 GN=Akap5 PE=1 SV=2	AKAP5_MOUSE	Akap5	79 kDa		unknown	4	0
525	TRUE	Empty	Ankyrin repeat domain-containing protein 63 OS=Mus musculus OX=10090 GN=Ankrd63 PE=1 SV=1	ANR63_MOUSE	Ankrd63	41 kDa		unknown	4	0
526	TRUE	Empty	Coatomer subunit delta OS=Mus musculus OX=10090 GN=Arcn1 PE=1 SV=2	COPD_MOUSE	Arcn1	57 kDa		unknown	3	0
527	TRUE	Empty	Electron transfer flavoprotein subunit beta OS=Mus musculus OX=10090 GN=Etfb PE=1 SV=3	ETFB_MOUSE	Etfb	28 kDa		unknown	4	0
528	TRUE	Empty	Hydroxyacylglutathione hydrolase-like protein OS=Mus musculus OX=10090 GN=Haghl PE=1 SV=1	HAGHL_MOUSE	Haghl	31 kDa		unknown	3	0
529	TRUE	Empty	Type I inositol 3,4-bisphosphate 4-phosphatase OS=Mus musculus OX=10090 GN=Inpp4a PE=1 SV=1	INP4A_MOUSE	Inpp4a	106 kDa		unknown	3	0
530	TRUE	Empty	Protein disulfide-isomerase A6 OS=Mus musculus OX=10090 GN=Pdia6 PE=1 SV=3	PDIA6_MOUSE	Pdia6	48 kDa		unknown	3	0
531	TRUE	Empty	26S proteasome non-ATPase regulatory subunit 13 OS=Mus musculus OX=10090 GN=Psmd13 PE=1 SV=1	PSD13_MOUSE	Psmd13	43 kDa		unknown	4	0
532	TRUE	Empty	Ras-related protein Rab-18 OS=Mus musculus OX=10090 GN=Rab18 PE=1 SV=2	RAB18_MOUSE	Rab18	23 kDa	TRUE	unknown	3	0
533	TRUE	Empty	Ras-related protein M-Ras OS=Mus musculus OX=10090 GN=Mras PE=1 SV=1	RASM_MOUSE	Mras	24 kDa		unknown	3	0
534	TRUE	Empty	Alpha-soluble NSF attachment protein OS=Mus musculus OX=10090 GN=Napa PE=1 SV=1	SNAA_MOUSE	Napa	33 kDa	TRUE	unknown	3	1
535	TRUE	Empty	Sorting nexin-18 OS=Mus musculus OX=10090 GN=Snx18 PE=1 SV=1	SNX18_MOUSE	Snx18	68 kDa	TRUE	unknown	0	3
536	TRUE	Empty	Serine-threonine kinase receptor-associated protein OS=Mus musculus OX=10090 GN=Strap PE=1 SV=2	STRAP_MOUSE	Strap	38 kDa		unknown	4	0
537	TRUE	Empty	Kelch repeat and BTB domain-containing protein 11 OS=Mus musculus OX=10090 GN=Kbtbd11 PE=1 SV=3	KBTBB_MOUSE	Kbtbd11	68 kDa		unknown	3	0
538	TRUE	Empty	Voltage-dependent anion-selective channel protein 3 OS=Mus musculus OX=10090 GN=Vdac3 PE=1 SV=1	VDAC3_MOUSE	Vdac3	31 kDa	TRUE	unknown	4	0
539	TRUE	Empty	RNA-binding protein FUS OS=Mus musculus OX=10090 GN=Fus PE=1 SV=1	FUS_MOUSE	Fus	53 kDa		unknown	3	0
540	TRUE	Empty	Guanine nucleotide-binding protein subunit alpha-13 OS=Mus musculus OX=10090 GN=Gna13 PE=1 SV=1	GNA13_MOUSE	Gna13	44 kDa	TRUE	unknown	4	0
541	TRUE	Empty	Mitochondrial proton/calcium exchanger protein OS=Mus musculus OX=10090 GN=Letm1 PE=1 SV=1	LETM1_MOUSE	Letm1	83 kDa		unknown	2	0
542	TRUE	Empty	Atlastin-1 OS=Mus musculus OX=10090 GN=Atl1 PE=1 SV=1	ATLA1_MOUSE	Atl1	63 kDa	TRUE	unknown	3	0
543	TRUE	Empty	ATP synthase subunit g, mitochondrial OS=Mus musculus OX=10090 GN=Atp5l PE=1 SV=1	ATP5L_MOUSE	Atp5l	11 kDa		unknown	3	1
544	TRUE	Empty	Histone H1.2 OS=Mus musculus OX=10090 GN=Hist1h1c PE=1 SV=2	H12_MOUSE (+2)	Hist1h1c	21 kDa		unknown	3	0
545	TRUE	Empty	U4/U6 small nuclear ribonucleoprotein Prp31 OS=Mus musculus OX=10090 GN=Prpf31 PE=1 SV=3	PRP31_MOUSE	Prpf31	55 kDa		unknown	0	3
546	TRUE	Empty	Up-regulated during skeletal muscle growth protein 5 OS=Mus musculus OX=10090 GN=Usmg5 PE=1 SV=1	USMG5_MOUSE	Usmg5	6 kDa		unknown	3	1
547	TRUE	Empty	MAGUK p55 subfamily member 2 OS=Mus musculus OX=10090 GN=Mpp2 PE=1 SV=1	MPP2_MOUSE	Mpp2	62 kDa		unknown	3	0
548	TRUE	Empty	Enoyl-CoA hydratase, mitochondrial OS=Mus musculus OX=10090 GN=Echs1 PE=1 SV=1	ECHM_MOUSE	Echs1	31 kDa		unknown	2	0
549	TRUE	Empty	ATP-dependent 6-phosphofructokinase, liver type OS=Mus musculus OX=10090 GN=Pfkl PE=1 SV=4	PFKAL_MOUSE	Pfkl	85 kDa	TRUE	unknown	6	0
550	TRUE	Empty	Basigin OS=Mus musculus OX=10090 GN=Bsg PE=1 SV=2	BASI_MOUSE	Bsg	42 kDa		unknown	2	0
551	TRUE	Empty	Guanine nucleotide-binding protein G(I)/G(S)/G(O) subunit gamma-3 OS=Mus musculus OX=10090 GN=Gng3 PE=1 SV=1	GBG3_MOUSE	Gng3	8 kDa		unknown	2	1
552	TRUE	Empty	Intercellular adhesion molecule 5 OS=Mus musculus OX=10090 GN=Icam5 PE=1 SV=2	ICAM5_MOUSE	Icam5	97 kDa		unknown	2	0
553	TRUE	Empty	Glycerol-3-phosphate dehydrogenase [NAD(+)], cytoplasmic OS=Mus musculus OX=10090 GN=Gpd1 PE=1 SV=3	GPDA_MOUSE	Gpd1	38 kDa		unknown	2	0
554	TRUE	Empty	Protein yippee-like 5 OS=Mus musculus OX=10090 GN=Ypel5 PE=1 SV=1	YPEL5_MOUSE	Ypel5	14 kDa		unknown	2	0
555	TRUE	Empty	26S proteasome non-ATPase regulatory subunit 14 OS=Mus musculus OX=10090 GN=Psmd14 PE=1 SV=2	PSDE_MOUSE	Psmd14	35 kDa		unknown	2	0
556	TRUE	Empty	Protein RUFY3 OS=Mus musculus OX=10090 GN=Rufy3 PE=1 SV=1	RUFY3_MOUSE	Rufy3	53 kDa	TRUE	unknown	2	0
557	TRUE	Empty	SRSF protein kinase 2 OS=Mus musculus OX=10090 GN=Srpk2 PE=1 SV=2	SRPK2_MOUSE	Srpk2	77 kDa		unknown	1	3
558	TRUE	Empty	Complexin-1 OS=Mus musculus OX=10090 GN=Cplx1 PE=1 SV=1	CPLX1_MOUSE	Cplx1	15 kDa	TRUE	unknown	3	2
559	TRUE	Empty	NADH dehydrogenase [ubiquinone] iron-sulfur protein 5 OS=Mus musculus OX=10090 GN=Ndufs5 PE=1 SV=3	NDUS5_MOUSE	Ndufs5	13 kDa		unknown	2	0
560	TRUE	Empty	Phosphofurin acidic cluster sorting protein 1 OS=Mus musculus OX=10090 GN=Pacs1 PE=1 SV=2	PACS1_MOUSE	Pacs1	105 kDa		unknown	2	0
561	TRUE	Empty	26S proteasome non-ATPase regulatory subunit 8 OS=Mus musculus OX=10090 GN=Psmd8 PE=1 SV=2	PSMD8_MOUSE	Psmd8	40 kDa		unknown	3	0
562	TRUE	Empty	Vacuolar protein sorting-associated protein 45 OS=Mus musculus OX=10090 GN=Vps45 PE=1 SV=1	VPS45_MOUSE	Vps45	65 kDa		unknown	2	0
563	TRUE	Empty	Complement component C8 alpha chain OS=Mus musculus OX=10090 GN=C8a PE=1 SV=1	CO8A_MOUSE	C8a	66 kDa		unknown	2	0
564	TRUE	Empty	Aspartate--tRNA ligase, cytoplasmic OS=Mus musculus OX=10090 GN=Dars PE=1 SV=2	SYDC_MOUSE	Dars	57 kDa		unknown	2	0
565	TRUE	Empty	Calponin-3 OS=Mus musculus OX=10090 GN=Cnn3 PE=1 SV=1	CNN3_MOUSE	Cnn3	36 kDa		unknown	2	2
566	TRUE	Empty	60S ribosomal protein L22 OS=Mus musculus OX=10090 GN=Rpl22 PE=1 SV=2	RL22_MOUSE	Rpl22	15 kDa		unknown	2	2
567	TRUE	Empty	Dynactin subunit 1 OS=Mus musculus OX=10090 GN=Dctn1 PE=1 SV=3	DCTN1_MOUSE	Dctn1	142 kDa	TRUE	unknown	2	0
568	TRUE	Empty	ATP synthase subunit e, mitochondrial OS=Mus musculus OX=10090 GN=Atp5i PE=1 SV=2	ATP5I_MOUSE	Atp5i	8 kDa		unknown	2	0
569	TRUE	Empty	cAMP-dependent protein kinase type II-alpha regulatory subunit OS=Mus musculus OX=10090 GN=Prkar2a PE=1 SV=2	KAP2_MOUSE	Prkar2a	45 kDa	TRUE	unknown	4	2
570	TRUE	Empty	Synaptic vesicle membrane protein VAT-1 homolog OS=Mus musculus OX=10090 GN=Vat1 PE=1 SV=3	VAT1_MOUSE	Vat1	43 kDa		unknown	2	0
571	TRUE	Empty	MICOS complex subunit Mic25 OS=Mus musculus OX=10090 GN=Chchd6 PE=1 SV=2	MIC25_MOUSE	Chchd6	30 kDa		unknown	3	0
572	TRUE	Empty	Cyclin-K OS=Mus musculus OX=10090 GN=Ccnk PE=1 SV=3	CCNK_MOUSE	Ccnk	61 kDa		unknown	1	2
573	TRUE	Empty	Mitochondrial Rho GTPase 1 OS=Mus musculus OX=10090 GN=Rhot1 PE=1 SV=1	MIRO1_MOUSE	Rhot1	72 kDa		unknown	2	1
574	TRUE	Empty	E3 ubiquitin-protein ligase HECTD1 OS=Mus musculus OX=10090 GN=Hectd1 PE=1 SV=2	HECD1_MOUSE	Hectd1	290 kDa		unknown	2	0
575	TRUE	Empty	Proline-rich transmembrane protein 2 OS=Mus musculus OX=10090 GN=Prrt2 PE=1 SV=1	PRRT2_MOUSE	Prrt2	36 kDa		unknown	2	0
576	TRUE	Empty	Transcription elongation factor A protein-like 5 OS=Mus musculus OX=10090 GN=Tceal5 PE=1 SV=1	TCAL5_MOUSE	Tceal5	22 kDa		unknown	2	0
577	TRUE	Empty	Histone deacetylase 11 OS=Mus musculus OX=10090 GN=Hdac11 PE=1 SV=1	HDA11_MOUSE	Hdac11	39 kDa		unknown	2	0
578	TRUE	Empty	Casein kinase II subunit alpha OS=Mus musculus OX=10090 GN=Csnk2a1 PE=1 SV=2	CSK21_MOUSE	Csnk2a1	45 kDa	TRUE	unknown	1	2
579	TRUE	Empty	Cluster of Nucleosome assembly protein 1-like 1 OS=Mus musculus OX=10090 GN=Nap1l1 PE=1 SV=2 (NP1L1_MOUSE)	NP1L1_MOUSE [2]	Nap1l1	45 kDa	TRUE	unknown	3	1
579.1	TRUE	Empty	Nucleosome assembly protein 1-like 1 OS=Mus musculus OX=10090 GN=Nap1l1 PE=1 SV=2	NP1L1_MOUSE	Nap1l1	45 kDa	TRUE	unknown	2	1
579.2	TRUE	Empty	Nucleosome assembly protein 1-like 4 OS=Mus musculus OX=10090 GN=Nap1l4 PE=1 SV=1	NP1L4_MOUSE	Nap1l4	43 kDa	TRUE	unknown	2	0
580	TRUE	Empty	Cluster of Catenin beta-1 OS=Mus musculus OX=10090 GN=Ctnnb1 PE=1 SV=1 (CTNB1_MOUSE)	CTNB1_MOUSE [2]	Ctnnb1	85 kDa	TRUE	unknown	3	0
580.1	TRUE	Empty	Catenin beta-1 OS=Mus musculus OX=10090 GN=Ctnnb1 PE=1 SV=1	CTNB1_MOUSE	Ctnnb1	85 kDa	TRUE	unknown	2	0
580.2	TRUE	Empty	Junction plakoglobin OS=Mus musculus OX=10090 GN=Jup PE=1 SV=3	PLAK_MOUSE	Jup	82 kDa	TRUE	unknown	2	0
581	TRUE	Empty	Cluster of Ras-related protein Rap-2a OS=Mus musculus OX=10090 GN=Rap2a PE=1 SV=2 (RAP2A_MOUSE)	RAP2A_MOUSE [2]	Rap2a	21 kDa	TRUE	unknown	3	0
581.1	TRUE	Empty	Ras-related protein Rap-2a OS=Mus musculus OX=10090 GN=Rap2a PE=1 SV=2	RAP2A_MOUSE	Rap2a	21 kDa	TRUE	unknown	2	0
581.2	TRUE	Empty	Ras-related protein Rap-2b OS=Mus musculus OX=10090 GN=Rap2b PE=1 SV=1	RAP2B_MOUSE	Rap2b	21 kDa	TRUE	unknown	2	0
582	TRUE	Empty	Cluster of Eukaryotic initiation factor 4A-I OS=Mus musculus OX=10090 GN=Eif4a1 PE=1 SV=1 (IF4A1_MOUSE)	IF4A1_MOUSE [3]	Eif4a1	46 kDa	TRUE	unknown	2	0
582.1	TRUE	Empty	Eukaryotic initiation factor 4A-I OS=Mus musculus OX=10090 GN=Eif4a1 PE=1 SV=1	IF4A1_MOUSE (+1)	Eif4a1	46 kDa	TRUE	unknown	2	0
582.2	TRUE	Empty	Eukaryotic initiation factor 4A-III OS=Mus musculus OX=10090 GN=Eif4a3 PE=1 SV=3	IF4A3_MOUSE	Eif4a3	47 kDa	TRUE	unknown	1	0
583	TRUE	Empty	Serine/threonine-protein phosphatase 2A 56 kDa regulatory subunit epsilon isoform OS=Mus musculus OX=10090 GN=Ppp2r5e PE=1 SV=3	2A5E_MOUSE	Ppp2r5e	55 kDa		unknown	3	0
584	TRUE	Empty	Nucleoredoxin OS=Mus musculus OX=10090 GN=Nxn PE=1 SV=1	NXN_MOUSE	Nxn	48 kDa		unknown	3	0
585	TRUE	Empty	Vesicle-associated membrane protein 1 OS=Mus musculus OX=10090 GN=Vamp1 PE=1 SV=1	VAMP1_MOUSE	Vamp1	13 kDa	TRUE	unknown	4	0
586	TRUE	Empty	Keratin, type II cuticular Hb2 OS=Mus musculus OX=10090 GN=Krt82 PE=1 SV=2	KRT82_MOUSE	Krt82	57 kDa	TRUE	unknown	0	4
587	TRUE	Empty	Nuclear migration protein nudC OS=Mus musculus OX=10090 GN=Nudc PE=1 SV=1	NUDC_MOUSE	Nudc	38 kDa		unknown	3	0
588	TRUE	Empty	Long-chain fatty acid transport protein 4 OS=Mus musculus OX=10090 GN=Slc27a4 PE=1 SV=1	S27A4_MOUSE	Slc27a4	72 kDa	TRUE	unknown	3	0
589	TRUE	Empty	Beta-soluble NSF attachment protein OS=Mus musculus OX=10090 GN=Napb PE=1 SV=2	SNAB_MOUSE	Napb	34 kDa	TRUE	unknown	3	1
590	TRUE	Empty	Ubiquitin carboxyl-terminal hydrolase 46 OS=Mus musculus OX=10090 GN=Usp46 PE=1 SV=1	UBP46_MOUSE	Usp46	42 kDa		unknown	3	0
591	TRUE	Empty	Electron transfer flavoprotein subunit alpha, mitochondrial OS=Mus musculus OX=10090 GN=Etfa PE=1 SV=2	ETFA_MOUSE	Etfa	35 kDa		unknown	3	0
592	TRUE	Empty	Protein rogdi homolog OS=Mus musculus OX=10090 GN=Rogdi PE=1 SV=2	ROGDI_MOUSE	Rogdi	32 kDa		unknown	3	0
593	TRUE	Empty	Mitochondrial import inner membrane translocase subunit Tim23 OS=Mus musculus OX=10090 GN=Timm23 PE=1 SV=1	TIM23_MOUSE	Timm23	22 kDa		unknown	3	0
594	TRUE	Empty	60S ribosomal protein L23 OS=Mus musculus OX=10090 GN=Rpl23 PE=1 SV=1	RL23_MOUSE	Rpl23	15 kDa		unknown	3	0
595	TRUE	Empty	Alpha-2-macroglobulin receptor-associated protein OS=Mus musculus OX=10090 GN=Lrpap1 PE=1 SV=1	AMRP_MOUSE	Lrpap1	42 kDa		unknown	2	0
596	TRUE	Empty	40S ribosomal protein S27-like OS=Mus musculus OX=10090 GN=Rps27l PE=1 SV=3	RS27L_MOUSE	Rps27l	9 kDa		unknown	3	0
597	TRUE	Empty	Calcium-binding mitochondrial carrier protein SCaMC-3 OS=Mus musculus OX=10090 GN=Slc25a23 PE=1 SV=1	SCMC3_MOUSE	Slc25a23	52 kDa		unknown	4	0
598	TRUE	Empty	Apolipoprotein E OS=Mus musculus OX=10090 GN=Apoe PE=1 SV=2	APOE_MOUSE	Apoe	36 kDa		unknown	2	0
599	TRUE	Empty	Disks large homolog 1 OS=Mus musculus OX=10090 GN=Dlg1 PE=1 SV=1	DLG1_MOUSE	Dlg1	100 kDa		unknown	2	0
600	TRUE	Empty	Dihydrolipoyllysine-residue succinyltransferase component of 2-oxoglutarate dehydrogenase complex, mitochondrial OS=Mus musculus OX=10090 GN=Dlst PE=1 SV=1	ODO2_MOUSE	Dlst	49 kDa		unknown	2	0
601	TRUE	Empty	Trafficking protein particle complex subunit 3 OS=Mus musculus OX=10090 GN=Trappc3 PE=1 SV=1	TPPC3_MOUSE	Trappc3	20 kDa		unknown	2	0
602	TRUE	Empty	Neural cell adhesion molecule L1 OS=Mus musculus OX=10090 GN=L1cam PE=1 SV=1	L1CAM_MOUSE	L1cam	141 kDa		unknown	2	0
603	TRUE	Empty	Kinesin light chain 2 OS=Mus musculus OX=10090 GN=Klc2 PE=1 SV=1	KLC2_MOUSE	Klc2	67 kDa		unknown	2	0
604	TRUE	Empty	Cytochrome b-c1 complex subunit 6, mitochondrial OS=Mus musculus OX=10090 GN=Uqcrh PE=1 SV=2	QCR6_MOUSE	Uqcrh	10 kDa		unknown	2	0
605	TRUE	Empty	DnaJ homolog subfamily B member 11 OS=Mus musculus OX=10090 GN=Dnajb11 PE=1 SV=1	DJB11_MOUSE	Dnajb11	41 kDa		unknown	2	0
606	TRUE	Empty	MMS19 nucleotide excision repair protein homolog OS=Mus musculus OX=10090 GN=Mms19 PE=1 SV=1	MMS19_MOUSE	Mms19	113 kDa		unknown	2	0
607	TRUE	Empty	Glycerol-3-phosphate dehydrogenase 1-like protein OS=Mus musculus OX=10090 GN=Gpd1l PE=1 SV=2	GPD1L_MOUSE	Gpd1l	38 kDa		unknown	2	0
608	TRUE	Empty	Tripeptidyl-peptidase 1 OS=Mus musculus OX=10090 GN=Tpp1 PE=1 SV=2	TPP1_MOUSE	Tpp1	61 kDa		unknown	2	0
609	TRUE	Empty	Syntaxin-1A OS=Mus musculus OX=10090 GN=Stx1a PE=1 SV=3	STX1A_MOUSE	Stx1a	33 kDa	TRUE	unknown	2	0
610	TRUE	Empty	Cytoplasmic protein NCK2 OS=Mus musculus OX=10090 GN=Nck2 PE=1 SV=1	NCK2_MOUSE	Nck2	43 kDa	TRUE	unknown	0	3
611	TRUE	Empty	WD repeat-containing protein 47 OS=Mus musculus OX=10090 GN=Wdr47 PE=1 SV=2	WDR47_MOUSE	Wdr47	102 kDa		unknown	2	0
612	TRUE	Empty	NADH dehydrogenase [ubiquinone] iron-sulfur protein 2, mitochondrial OS=Mus musculus OX=10090 GN=Ndufs2 PE=1 SV=1	NDUS2_MOUSE	Ndufs2	53 kDa		unknown	2	0
613	TRUE	Empty	GTPase-activating protein and VPS9 domain-containing protein 1 OS=Mus musculus OX=10090 GN=Gapvd1 PE=1 SV=2	GAPD1_MOUSE	Gapvd1	162 kDa	TRUE	unknown	2	0
614	TRUE	Empty	Tetratricopeptide repeat protein 7B OS=Mus musculus OX=10090 GN=Ttc7b PE=1 SV=1	TTC7B_MOUSE	Ttc7b	94 kDa		unknown	2	0
615	TRUE	Empty	ADP-ribosylation factor-like protein 1 OS=Mus musculus OX=10090 GN=Arl1 PE=1 SV=1	ARL1_MOUSE	Arl1	20 kDa		unknown	2	0
616	TRUE	Empty	NADH dehydrogenase [ubiquinone] 1 alpha subcomplex subunit 7 OS=Mus musculus OX=10090 GN=Ndufa7 PE=1 SV=3	NDUA7_MOUSE	Ndufa7	13 kDa	TRUE	unknown	2	1
617	TRUE	Empty	Probable cytosolic iron-sulfur protein assembly protein CIAO1 OS=Mus musculus OX=10090 GN=Ciao1 PE=1 SV=1	CIAO1_MOUSE	Ciao1	38 kDa		unknown	3	0
618	TRUE	Empty	Pre-mRNA 3'-end-processing factor FIP1 OS=Mus musculus OX=10090 GN=Fip1l1 PE=1 SV=1	FIP1_MOUSE	Fip1l1	65 kDa		unknown	0	2
619	TRUE	Empty	Protein S100-B OS=Mus musculus OX=10090 GN=S100b PE=1 SV=2	S100B_MOUSE	S100b	11 kDa		unknown	2	0
620	TRUE	Empty	Synaptogyrin-1 OS=Mus musculus OX=10090 GN=Syngr1 PE=1 SV=2	SNG1_MOUSE	Syngr1	26 kDa		unknown	3	0
621	TRUE	Empty	Lactoylglutathione lyase OS=Mus musculus OX=10090 GN=Glo1 PE=1 SV=3	LGUL_MOUSE	Glo1	21 kDa		unknown	2	0
622	TRUE	Empty	Importin-7 OS=Mus musculus OX=10090 GN=Ipo7 PE=1 SV=2	IPO7_MOUSE	Ipo7	119 kDa	TRUE	unknown	3	0
623	TRUE	Empty	Actin-related protein 10 OS=Mus musculus OX=10090 GN=Actr10 PE=1 SV=2	ARP10_MOUSE	Actr10	46 kDa		unknown	2	0
624	TRUE	Empty	Pachytene checkpoint protein 2 homolog OS=Mus musculus OX=10090 GN=Trip13 PE=1 SV=1	PCH2_MOUSE	Trip13	48 kDa		unknown	2	0
625	TRUE	Empty	Rho-related GTP-binding protein RhoB OS=Mus musculus OX=10090 GN=Rhob PE=1 SV=1	RHOB_MOUSE	Rhob	22 kDa	TRUE	unknown	4	0
626	TRUE	Empty	Extended synaptotagmin-2 OS=Mus musculus OX=10090 GN=Esyt2 PE=1 SV=1	ESYT2_MOUSE	Esyt2	94 kDa	TRUE	unknown	3	0
627	TRUE	Empty	Solute carrier family 2, facilitated glucose transporter member 1 OS=Mus musculus OX=10090 GN=Slc2a1 PE=1 SV=4	GTR1_MOUSE	Slc2a1	54 kDa		unknown	2	0
628	TRUE	Empty	Eukaryotic translation initiation factor 4E OS=Mus musculus OX=10090 GN=Eif4e PE=1 SV=1	IF4E_MOUSE	Eif4e	25 kDa		unknown	2	0
629	TRUE	Empty	Lamina-associated polypeptide 2, isoforms beta/delta/epsilon/gamma OS=Mus musculus OX=10090 GN=Tmpo PE=1 SV=4	LAP2B_MOUSE	Tmpo	50 kDa		unknown	2	0
630	TRUE	Empty	Tyrosine-protein phosphatase non-receptor type substrate 1 OS=Mus musculus OX=10090 GN=Sirpa PE=1 SV=1	SHPS1_MOUSE	Sirpa	56 kDa		unknown	2	1
631	TRUE	Empty	Tetratricopeptide repeat protein 1 OS=Mus musculus OX=10090 GN=Ttc1 PE=1 SV=1	TTC1_MOUSE	Ttc1	33 kDa		unknown	3	0
632	TRUE	Empty	Saccharopine dehydrogenase-like oxidoreductase OS=Mus musculus OX=10090 GN=Sccpdh PE=1 SV=1	SCPDL_MOUSE	Sccpdh	47 kDa		unknown	2	0
633	TRUE	Empty	Protein unc-45 homolog A OS=Mus musculus OX=10090 GN=Unc45a PE=1 SV=2	UN45A_MOUSE	Unc45a	103 kDa		unknown	2	0
634	TRUE	Empty	Cyclin-dependent-like kinase 5 OS=Mus musculus OX=10090 GN=Cdk5 PE=1 SV=1	CDK5_MOUSE	Cdk5	33 kDa		unknown	2	0
635	TRUE	Empty	Proteasomal ubiquitin receptor ADRM1 OS=Mus musculus OX=10090 GN=Adrm1 PE=1 SV=2	ADRM1_MOUSE	Adrm1	42 kDa	TRUE	unknown	2	0
636	TRUE	Empty	Profilin-2 OS=Mus musculus OX=10090 GN=Pfn2 PE=1 SV=3	PROF2_MOUSE	Pfn2	15 kDa		unknown	2	1
637	TRUE	Empty	40S ribosomal protein S4, X isoform OS=Mus musculus OX=10090 GN=Rps4x PE=1 SV=2	RS4X_MOUSE	Rps4x	30 kDa		unknown	2	0
638	TRUE	Empty	Dynactin subunit 3 OS=Mus musculus OX=10090 GN=Dctn3 PE=1 SV=2	DCTN3_MOUSE	Dctn3	21 kDa		unknown	2	0
639	TRUE	Empty	Protein disulfide-isomerase TMX3 OS=Mus musculus OX=10090 GN=Tmx3 PE=1 SV=2	TMX3_MOUSE	Tmx3	52 kDa		unknown	3	0
640	TRUE	Empty	Translocon-associated protein subunit alpha OS=Mus musculus OX=10090 GN=Ssr1 PE=1 SV=1	SSRA_MOUSE	Ssr1	32 kDa		unknown	2	0
641	TRUE	Empty	U2 snRNP-associated SURP motif-containing protein OS=Mus musculus OX=10090 GN=U2surp PE=1 SV=3	SR140_MOUSE	U2surp	118 kDa		unknown	0	2
642	TRUE	Empty	Splicing factor 3B subunit 3 OS=Mus musculus OX=10090 GN=Sf3b3 PE=1 SV=1	SF3B3_MOUSE	Sf3b3	136 kDa	TRUE	unknown	2	0
643	TRUE	Empty	Actin-related protein 2/3 complex subunit 4 OS=Mus musculus OX=10090 GN=Arpc4 PE=1 SV=3	ARPC4_MOUSE	Arpc4	20 kDa		unknown	2	0
644	TRUE	Empty	Adenosylhomocysteinase OS=Mus musculus OX=10090 GN=Ahcy PE=1 SV=3	SAHH_MOUSE	Ahcy	48 kDa		unknown	2	3
645	TRUE	Empty	Ras-related protein Rab-22A OS=Mus musculus OX=10090 GN=Rab22a PE=1 SV=2	RB22A_MOUSE	Rab22a	22 kDa	TRUE	unknown	3	0
646	TRUE	Empty	Guanine nucleotide-binding protein subunit beta-4 OS=Mus musculus OX=10090 GN=Gnb4 PE=1 SV=4	GBB4_MOUSE	Gnb4	37 kDa	TRUE	unknown	7	3
647	TRUE	Empty	Paralemmin-1 OS=Mus musculus OX=10090 GN=Palm PE=1 SV=1	PALM_MOUSE	Palm	42 kDa	TRUE	unknown	2	0
648	TRUE	Empty	Adenylyl cyclase-associated protein 2 OS=Mus musculus OX=10090 GN=Cap2 PE=1 SV=1	CAP2_MOUSE	Cap2	53 kDa	TRUE	unknown	3	0
649	TRUE	Empty	BAG family molecular chaperone regulator 5 OS=Mus musculus OX=10090 GN=Bag5 PE=1 SV=1	BAG5_MOUSE	Bag5	51 kDa		unknown	2	0
650	TRUE	Empty	Cytochrome c oxidase assembly factor 3 homolog, mitochondrial OS=Mus musculus OX=10090 GN=Coa3 PE=1 SV=1	COA3_MOUSE	Coa3	12 kDa		unknown	2	0
651	TRUE	Empty	Atypical kinase COQ8A, mitochondrial OS=Mus musculus OX=10090 GN=Coq8a PE=1 SV=2	COQ8A_MOUSE	Coq8a	72 kDa		unknown	2	0
652	TRUE	Empty	FAS-associated factor 2 OS=Mus musculus OX=10090 GN=Faf2 PE=1 SV=2	FAF2_MOUSE	Faf2	52 kDa		unknown	2	0
653	TRUE	Empty	H-2 class I histocompatibility antigen, K-K alpha chain OS=Mus musculus OX=10090 GN=H2-K1 PE=1 SV=1	HA1K_MOUSE	H2-K1	42 kDa		unknown	2	0
654	TRUE	Empty	Potassium voltage-gated channel subfamily A member 1 OS=Mus musculus OX=10090 GN=Kcna1 PE=1 SV=1	KCNA1_MOUSE (+2)	Kcna1	56 kDa		unknown	2	0
655	TRUE	Empty	Sodium/calcium exchanger 2 OS=Mus musculus OX=10090 GN=Slc8a2 PE=1 SV=1	NAC2_MOUSE	Slc8a2	101 kDa		unknown	2	0
656	TRUE	Empty	Non-POU domain-containing octamer-binding protein OS=Mus musculus OX=10090 GN=Nono PE=1 SV=3	NONO_MOUSE	Nono	55 kDa	TRUE	unknown	2	1
657	TRUE	Empty	Opalin OS=Mus musculus OX=10090 GN=Opalin PE=1 SV=1	OPALI_MOUSE	Opalin	16 kDa		unknown	2	0
658	TRUE	Empty	Pumilio homolog 1 OS=Mus musculus OX=10090 GN=Pum1 PE=1 SV=2	PUM1_MOUSE	Pum1	127 kDa		unknown	2	0
659	TRUE	Empty	GTP-binding nuclear protein Ran OS=Mus musculus OX=10090 GN=Ran PE=1 SV=3	RAN_MOUSE	Ran	24 kDa		unknown	2	0
660	TRUE	Empty	Rab11 family-interacting protein 2 OS=Mus musculus OX=10090 GN=Rab11fip2 PE=1 SV=1	RFIP2_MOUSE	Rab11fip2	58 kDa		unknown	2	0
661	TRUE	Empty	Protein transport protein Sec61 subunit beta OS=Mus musculus OX=10090 GN=Sec61b PE=1 SV=3	SC61B_MOUSE	Sec61b	10 kDa		unknown	2	0
662	TRUE	Empty	Splicing factor, proline- and glutamine-rich OS=Mus musculus OX=10090 GN=Sfpq PE=1 SV=1	SFPQ_MOUSE	Sfpq	75 kDa	TRUE	unknown	2	1
663	TRUE	Empty	Succinate--CoA ligase [GDP-forming] subunit beta, mitochondrial OS=Mus musculus OX=10090 GN=Suclg2 PE=1 SV=3	SUCB2_MOUSE	Suclg2	47 kDa		unknown	2	0
664	TRUE	Empty	Tubulin gamma-1 chain OS=Mus musculus OX=10090 GN=Tubg1 PE=1 SV=1	TBG1_MOUSE	Tubg1	51 kDa		unknown	2	0
665	TRUE	Empty	ATP-dependent zinc metalloprotease YME1L1 OS=Mus musculus OX=10090 GN=Yme1l1 PE=1 SV=1	YMEL1_MOUSE	Yme1l1	80 kDa		unknown	2	0
666	TRUE	Empty	Protein zyg-11 homolog B OS=Mus musculus OX=10090 GN=Zyg11b PE=1 SV=2	ZY11B_MOUSE	Zyg11b	84 kDa		unknown	2	0
667	TRUE	Empty	Kelch-like protein 13 OS=Mus musculus OX=10090 GN=Klhl13 PE=2 SV=3	KLH13_MOUSE (+1)	Klhl13	74 kDa		unknown	2	0
668	TRUE	Empty	DnaJ homolog subfamily C member 5 OS=Mus musculus OX=10090 GN=Dnajc5 PE=1 SV=1	DNJC5_MOUSE	Dnajc5	22 kDa		unknown	2	0
669	TRUE	Empty	Isocitrate dehydrogenase [NAD] subunit alpha, mitochondrial OS=Mus musculus OX=10090 GN=Idh3a PE=1 SV=1	IDH3A_MOUSE	Idh3a	40 kDa		unknown	2	0
670	TRUE	Empty	Apolipoprotein A-I OS=Mus musculus OX=10090 GN=Apoa1 PE=1 SV=2	APOA1_MOUSE	Apoa1	31 kDa		unknown	2	0
671	TRUE	Empty	Voltage-dependent calcium channel gamma-8 subunit OS=Mus musculus OX=10090 GN=Cacng8 PE=1 SV=1	CCG8_MOUSE	Cacng8	43 kDa		unknown	2	0
672	TRUE	Empty	Serpin H1 OS=Mus musculus OX=10090 GN=Serpinh1 PE=1 SV=3	SERPH_MOUSE	Serpinh1	47 kDa		unknown	2	0
673	TRUE	Empty	Large neutral amino acids transporter small subunit 1 OS=Mus musculus OX=10090 GN=Slc7a5 PE=1 SV=2	LAT1_MOUSE	Slc7a5	56 kDa		unknown	2	0
674	TRUE	Empty	Ensconsin OS=Mus musculus OX=10090 GN=Map7 PE=1 SV=1	MAP7_MOUSE	Map7	82 kDa	TRUE	unknown	2	0
675	TRUE	Empty	Glucose-induced degradation protein 8 homolog OS=Mus musculus OX=10090 GN=Gid8 PE=1 SV=1	GID8_MOUSE	Gid8	27 kDa		unknown	2	0
676	TRUE	Empty	OX-2 membrane glycoprotein OS=Mus musculus OX=10090 GN=Cd200 PE=1 SV=1	OX2G_MOUSE	Cd200	31 kDa		unknown	2	0
677	TRUE	Empty	60S ribosomal protein L38 OS=Mus musculus OX=10090 GN=Rpl38 PE=1 SV=3	RL38_MOUSE	Rpl38	8 kDa		unknown	2	0
678	TRUE	Empty	MICOS complex subunit Mic19 OS=Mus musculus OX=10090 GN=Chchd3 PE=1 SV=1	MIC19_MOUSE	Chchd3	26 kDa		unknown	2	0
679	TRUE	Empty	Serine/threonine-protein phosphatase 2A 56 kDa regulatory subunit gamma isoform OS=Mus musculus OX=10090 GN=Ppp2r5c PE=1 SV=2	2A5G_MOUSE	Ppp2r5c	61 kDa		unknown	2	0
680	TRUE	Empty	Dolichyl-diphosphooligosaccharide--protein glycosyltransferase subunit 2 OS=Mus musculus OX=10090 GN=Rpn2 PE=1 SV=1	RPN2_MOUSE	Rpn2	69 kDa		unknown	2	0
681	TRUE	Empty	ATP-dependent Clp protease ATP-binding subunit clpX-like, mitochondrial OS=Mus musculus OX=10090 GN=Clpx PE=1 SV=2	CLPX_MOUSE	Clpx	69 kDa		unknown	2	0
682	TRUE	Empty	Inactive hydroxysteroid dehydrogenase-like protein 1 OS=Mus musculus OX=10090 GN=Hsdl1 PE=1 SV=1	HSDL1_MOUSE	Hsdl1	37 kDa		unknown	2	0
683	TRUE	Empty	Heat shock protein beta-1 OS=Mus musculus OX=10090 GN=Hspb1 PE=1 SV=3	HSPB1_MOUSE	Hspb1	23 kDa		unknown	2	0
684	TRUE	Empty	Pyrroline-5-carboxylate reductase 3 OS=Mus musculus OX=10090 GN=Pycr3 PE=1 SV=2	P5CR3_MOUSE	Pycr3	29 kDa		unknown	2	0
685	TRUE	Empty	60 kDa SS-A/Ro ribonucleoprotein OS=Mus musculus OX=10090 GN=Trove2 PE=1 SV=1	RO60_MOUSE	Trove2	60 kDa		unknown	0	2
686	TRUE	Empty	FERM, ARHGEF and pleckstrin domain-containing protein 1 OS=Mus musculus OX=10090 GN=Farp1 PE=1 SV=1	FARP1_MOUSE	Farp1	119 kDa		unknown	2	0
687	TRUE	Empty	Desmoglein-1-alpha OS=Mus musculus OX=10090 GN=Dsg1a PE=2 SV=2	DSG1A_MOUSE (+2)	Dsg1a	115 kDa		unknown	2	0
688	TRUE	Empty	Vacuolar protein sorting-associated protein 35 OS=Mus musculus OX=10090 GN=Vps35 PE=1 SV=1	VPS35_MOUSE	Vps35	92 kDa		unknown	2	0
689	TRUE	Empty	40S ribosomal protein S12 OS=Mus musculus OX=10090 GN=Rps12 PE=1 SV=2	RS12_MOUSE	Rps12	15 kDa		unknown	2	0
690	TRUE	Empty	NADH dehydrogenase [ubiquinone] 1 alpha subcomplex subunit 12 OS=Mus musculus OX=10090 GN=Ndufa12 PE=1 SV=2	NDUAC_MOUSE	Ndufa12	17 kDa		unknown	2	0
691	TRUE	Empty	Fatty acid synthase OS=Mus musculus OX=10090 GN=Fasn PE=1 SV=2	FAS_MOUSE	Fasn	272 kDa		unknown	2	0
692	TRUE	Empty	Pyrroline-5-carboxylate reductase 2 OS=Mus musculus OX=10090 GN=Pycr2 PE=1 SV=1	P5CR2_MOUSE	Pycr2	34 kDa		unknown	2	0
693	TRUE	Empty	Ragulator complex protein LAMTOR1 OS=Mus musculus OX=10090 GN=Lamtor1 PE=1 SV=1	LTOR1_MOUSE	Lamtor1	18 kDa		unknown	2	0
694	TRUE	Empty	Visinin-like protein 1 OS=Mus musculus OX=10090 GN=Vsnl1 PE=1 SV=2	VISL1_MOUSE	Vsnl1	22 kDa		unknown	2	0
695	TRUE	Empty	Tumor protein p63-regulated gene 1-like protein OS=Mus musculus OX=10090 GN=Tprg1l PE=1 SV=1	TPRGL_MOUSE	Tprg1l	30 kDa		unknown	2	0
696	TRUE	Empty	Thioredoxin domain-containing protein 12 OS=Mus musculus OX=10090 GN=Txndc12 PE=1 SV=1	TXD12_MOUSE	Txndc12	19 kDa		unknown	2	0
697	TRUE	Empty	Membrane protein MLC1 OS=Mus musculus OX=10090 GN=Mlc1 PE=1 SV=1	MLC1_MOUSE	Mlc1	42 kDa		unknown	2	0
698	TRUE	Empty	SAP30-binding protein OS=Mus musculus OX=10090 GN=Sap30bp PE=1 SV=2	S30BP_MOUSE	Sap30bp	34 kDa		unknown	0	2
699	TRUE	Empty	Choline/ethanolaminephosphotransferase 1 OS=Mus musculus OX=10090 GN=Cept1 PE=1 SV=1	CEPT1_MOUSE	Cept1	46 kDa		unknown	2	0
700	TRUE	Empty	Serine/arginine-rich splicing factor 7 OS=Mus musculus OX=10090 GN=Srsf7 PE=1 SV=1	SRSF7_MOUSE	Srsf7	31 kDa	TRUE	unknown	0	2
701	TRUE	Empty	Acylamino-acid-releasing enzyme OS=Mus musculus OX=10090 GN=Apeh PE=1 SV=3	APEH_MOUSE	Apeh	82 kDa		unknown	0	2
702	TRUE	Empty	Disco-interacting protein 2 homolog A OS=Mus musculus OX=10090 GN=Dip2a PE=1 SV=3	DIP2A_MOUSE	Dip2a	165 kDa		unknown	2	0
703	TRUE	Empty	Coatomer subunit gamma-1 OS=Mus musculus OX=10090 GN=Copg1 PE=1 SV=1	COPG1_MOUSE	Copg1	98 kDa	TRUE	unknown	2	0
704	TRUE	Empty	Acyl-coenzyme A thioesterase 11 OS=Mus musculus OX=10090 GN=Acot11 PE=1 SV=1	ACO11_MOUSE	Acot11	67 kDa		unknown	2	0
705	TRUE	Empty	DNA replication licensing factor MCM3 OS=Mus musculus OX=10090 GN=Mcm3 PE=1 SV=2	MCM3_MOUSE	Mcm3	92 kDa		unknown	2	0
706	TRUE	Empty	Surfeit locus protein 4 OS=Mus musculus OX=10090 GN=Surf4 PE=1 SV=1	SURF4_MOUSE	Surf4	30 kDa		unknown	2	0
707	TRUE	Empty	Hydroxymethylglutaryl-CoA synthase, cytoplasmic OS=Mus musculus OX=10090 GN=Hmgcs1 PE=1 SV=1	HMCS1_MOUSE	Hmgcs1	58 kDa		unknown	0	2
708	TRUE	Empty	Ras-related protein Rab-39A OS=Mus musculus OX=10090 GN=Rab39a PE=1 SV=1	RB39A_MOUSE	Rab39a	25 kDa	TRUE	unknown	6	0
709	TRUE	Empty	Heat shock protein 75 kDa, mitochondrial OS=Mus musculus OX=10090 GN=Trap1 PE=1 SV=1	TRAP1_MOUSE	Trap1	80 kDa	TRUE	unknown	2	0
END OF FILE

## Sheet: SourceDataF5B_exp_2
									Total Spectrum Count	Total Spectrum Count
Hanna_r_53094									Ship164	SJ1
#	Visible?	Starred?	Identified Proteins (431/435)	Accession Number	Alternate ID	Molecular Weight	Protein Grouping Ambiguity	Taxonomy	Ship164	SJ1
1	TRUE	Empty	UHRF1-binding protein 1-like OS=Mus musculus OX=10090 GN=Uhrf1bp1l PE=1 SV=2	UH1BL_MOUSE	Uhrf1bp1l	162 kDa	TRUE	unknown	1310	18
2	TRUE	Empty	Cluster of Synaptojanin-1 OS=Mus musculus OX=10090 GN=Synj1 PE=1 SV=3 (SYNJ1_MOUSE)	SYNJ1_MOUSE [2]	Synj1	173 kDa	TRUE	unknown	1	1402
2.1	TRUE	Empty	Synaptojanin-1 OS=Mus musculus OX=10090 GN=Synj1 PE=1 SV=3	SYNJ1_MOUSE	Synj1	173 kDa	TRUE	unknown	1	1402
2.2	TRUE	Empty	Synaptojanin-2 OS=Mus musculus OX=10090 GN=Synj2 PE=1 SV=2	SYNJ2_MOUSE	Synj2	158 kDa	TRUE	unknown	0	3
3	TRUE	Empty	Extended synaptotagmin-1 OS=Mus musculus OX=10090 GN=Esyt1 PE=1 SV=2	ESYT1_MOUSE	Esyt1	122 kDa	TRUE	unknown	1	0
4	TRUE	Empty	Cluster of Tubulin beta-4A chain OS=Mus musculus OX=10090 GN=Tubb4a PE=1 SV=3 (TBB4A_MOUSE)	TBB4A_MOUSE [8]	Tubb4a	50 kDa	TRUE	unknown	392	112
4.1	TRUE	Empty	Tubulin beta-4A chain OS=Mus musculus OX=10090 GN=Tubb4a PE=1 SV=3	TBB4A_MOUSE	Tubb4a	50 kDa	TRUE	unknown	221	70
4.2	TRUE	Empty	Tubulin beta-3 chain OS=Mus musculus OX=10090 GN=Tubb3 PE=1 SV=1	TBB3_MOUSE	Tubb3	50 kDa	TRUE	unknown	181	55
4.3	TRUE	Empty	Tubulin beta-5 chain OS=Mus musculus OX=10090 GN=Tubb5 PE=1 SV=1	TBB5_MOUSE	Tubb5	50 kDa	TRUE	unknown	235	71
4.4	TRUE	Empty	Tubulin beta-6 chain OS=Mus musculus OX=10090 GN=Tubb6 PE=1 SV=1	TBB6_MOUSE	Tubb6	50 kDa	TRUE	unknown	131	36
4.5	TRUE	Empty	Tubulin beta-2A chain OS=Mus musculus OX=10090 GN=Tubb2a PE=1 SV=1	TBB2A_MOUSE	Tubb2a	50 kDa	TRUE	unknown	246	70
4.6	TRUE	Empty	Tubulin beta-2B chain OS=Mus musculus OX=10090 GN=Tubb2b PE=1 SV=1	TBB2B_MOUSE	Tubb2b	50 kDa	TRUE	unknown	249	71
4.7	TRUE	Empty	Tubulin beta-4B chain OS=Mus musculus OX=10090 GN=Tubb4b PE=1 SV=1	TBB4B_MOUSE	Tubb4b	50 kDa	TRUE	unknown	247	74
4.8	TRUE	Empty	Tubulin beta-1 chain OS=Mus musculus OX=10090 GN=Tubb1 PE=1 SV=1	TBB1_MOUSE	Tubb1	50 kDa	TRUE	unknown	62	0
5	TRUE	Empty	Endophilin-A1 OS=Mus musculus OX=10090 GN=Sh3gl2 PE=1 SV=2	SH3G2_MOUSE	Sh3gl2	40 kDa	TRUE	unknown	0	435
6	TRUE	Empty	Cluster of Tubulin alpha-4A chain OS=Mus musculus OX=10090 GN=Tuba4a PE=1 SV=1 (TBA4A_MOUSE)	TBA4A_MOUSE [5]	Tuba4a	50 kDa	TRUE	unknown	207	51
6.1	TRUE	Empty	Tubulin alpha-4A chain OS=Mus musculus OX=10090 GN=Tuba4a PE=1 SV=1	TBA4A_MOUSE	Tuba4a	50 kDa	TRUE	unknown	150	41
6.2	TRUE	Empty	Tubulin alpha-1A chain OS=Mus musculus OX=10090 GN=Tuba1a PE=1 SV=1	TBA1A_MOUSE	Tuba1a	50 kDa	TRUE	unknown	177	38
6.3	TRUE	Empty	Tubulin alpha-1C chain OS=Mus musculus OX=10090 GN=Tuba1c PE=1 SV=1	TBA1C_MOUSE	Tuba1c	50 kDa	TRUE	unknown	155	36
6.4	TRUE	Empty	Tubulin alpha-8 chain OS=Mus musculus OX=10090 GN=Tuba8 PE=1 SV=1	TBA8_MOUSE	Tuba8	50 kDa	TRUE	unknown	89	21
6.5	TRUE	Empty	Tubulin alpha chain-like 3 OS=Mus musculus OX=10090 GN=Tubal3 PE=2 SV=2	TBAL3_MOUSE	Tubal3	50 kDa	TRUE	unknown	19	4
7	TRUE	Empty	Cluster of Heat shock 70 kDa protein 1A OS=Mus musculus OX=10090 GN=Hspa1a PE=1 SV=2 (HS71A_MOUSE)	HS71A_MOUSE [3]	Hspa1a	70 kDa	TRUE	unknown	194	38
7.1	TRUE	Empty	Heat shock 70 kDa protein 1A OS=Mus musculus OX=10090 GN=Hspa1a PE=1 SV=2	HS71A_MOUSE (+1)	Hspa1a	70 kDa	TRUE	unknown	161	32
7.2	TRUE	Empty	Heat shock 70 kDa protein 1-like OS=Mus musculus OX=10090 GN=Hspa1l PE=1 SV=4	HS71L_MOUSE	Hspa1l	71 kDa	TRUE	unknown	99	23
8	TRUE	Empty	Cluster of Actin, cytoplasmic 1 OS=Mus musculus OX=10090 GN=Actb PE=1 SV=1 (ACTB_MOUSE)	ACTB_MOUSE [4]	Actb	42 kDa	TRUE	unknown	112	56
8.1	TRUE	Empty	Actin, cytoplasmic 1 OS=Mus musculus OX=10090 GN=Actb PE=1 SV=1	ACTB_MOUSE (+1)	Actb	42 kDa	TRUE	unknown	102	55
8.2	TRUE	Empty	Actin, alpha cardiac muscle 1 OS=Mus musculus OX=10090 GN=Actc1 PE=1 SV=1	ACTC_MOUSE	Actc1	42 kDa	TRUE	unknown	60	34
8.3	TRUE	Empty	Beta-actin-like protein 2 OS=Mus musculus OX=10090 GN=Actbl2 PE=1 SV=1	ACTBL_MOUSE	Actbl2	42 kDa	TRUE	unknown	36	15
9	TRUE	Empty	Cluster of Heat shock cognate 71 kDa protein OS=Mus musculus OX=10090 GN=Hspa8 PE=1 SV=1 (HSP7C_MOUSE)	HSP7C_MOUSE [2]	Hspa8	71 kDa	TRUE	unknown	113	67
9.1	TRUE	Empty	Heat shock cognate 71 kDa protein OS=Mus musculus OX=10090 GN=Hspa8 PE=1 SV=1	HSP7C_MOUSE	Hspa8	71 kDa	TRUE	unknown	100	65
9.2	TRUE	Empty	Heat shock-related 70 kDa protein 2 OS=Mus musculus OX=10090 GN=Hspa2 PE=1 SV=2	HSP72_MOUSE	Hspa2	70 kDa	TRUE	unknown	40	19
10	TRUE	Empty	Cluster of Dynein light chain 2, cytoplasmic OS=Mus musculus OX=10090 GN=Dynll2 PE=1 SV=1 (DYL2_MOUSE)	DYL2_MOUSE [2]	Dynll2	10 kDa	TRUE	unknown	177	4
10.1	TRUE	Empty	Dynein light chain 2, cytoplasmic OS=Mus musculus OX=10090 GN=Dynll2 PE=1 SV=1	DYL2_MOUSE	Dynll2	10 kDa	TRUE	unknown	109	3
10.2	TRUE	Empty	Dynein light chain 1, cytoplasmic OS=Mus musculus OX=10090 GN=Dynll1 PE=1 SV=1	DYL1_MOUSE	Dynll1	10 kDa	TRUE	unknown	111	4
11	TRUE	Empty	Cluster of Sodium/potassium-transporting ATPase subunit alpha-3 OS=Mus musculus OX=10090 GN=Atp1a3 PE=1 SV=1 (AT1A3_MOUSE)	AT1A3_MOUSE [6]	Atp1a3	112 kDa	TRUE	unknown	93	17
11.1	TRUE	Empty	Sodium/potassium-transporting ATPase subunit alpha-3 OS=Mus musculus OX=10090 GN=Atp1a3 PE=1 SV=1	AT1A3_MOUSE	Atp1a3	112 kDa	TRUE	unknown	62	12
11.2	TRUE	Empty	Sodium/potassium-transporting ATPase subunit alpha-2 OS=Mus musculus OX=10090 GN=Atp1a2 PE=1 SV=1	AT1A2_MOUSE	Atp1a2	112 kDa	TRUE	unknown	45	7
11.3	TRUE	Empty	Sodium/potassium-transporting ATPase subunit alpha-1 OS=Mus musculus OX=10090 GN=Atp1a1 PE=1 SV=1	AT1A1_MOUSE	Atp1a1	113 kDa	TRUE	unknown	35	6
11.4	TRUE	Empty	Potassium-transporting ATPase alpha chain 1 OS=Mus musculus OX=10090 GN=Atp4a PE=1 SV=3	ATP4A_MOUSE	Atp4a	114 kDa	TRUE	unknown	0	2
11.5	TRUE	Empty	Potassium-transporting ATPase alpha chain 2 OS=Mus musculus OX=10090 GN=Atp12a PE=1 SV=3	AT12A_MOUSE	Atp12a	115 kDa	TRUE	unknown	0	2
11.6	TRUE	Empty	Sodium/potassium-transporting ATPase subunit alpha-4 OS=Mus musculus OX=10090 GN=Atp1a4 PE=1 SV=3	AT1A4_MOUSE	Atp1a4	115 kDa	TRUE	unknown	0	0
12	TRUE	Empty	Heat shock 70 kDa protein 4 OS=Mus musculus OX=10090 GN=Hspa4 PE=1 SV=1	HSP74_MOUSE	Hspa4	94 kDa	TRUE	unknown	124	20
13	TRUE	Empty	Cytosolic 10-formyltetrahydrofolate dehydrogenase OS=Mus musculus OX=10090 GN=Aldh1l1 PE=1 SV=1	AL1L1_MOUSE	Aldh1l1	99 kDa		unknown	152	16
14	TRUE	Empty	Cluster of Myc box-dependent-interacting protein 1 OS=Mus musculus OX=10090 GN=Bin1 PE=1 SV=1 (BIN1_MOUSE)	BIN1_MOUSE [3]	Bin1	64 kDa	TRUE	unknown	1	135
14.1	TRUE	Empty	Myc box-dependent-interacting protein 1 OS=Mus musculus OX=10090 GN=Bin1 PE=1 SV=1	BIN1_MOUSE	Bin1	64 kDa	TRUE	unknown	0	83
14.2	TRUE	Empty	Amphiphysin OS=Mus musculus OX=10090 GN=Amph PE=1 SV=1	AMPH_MOUSE	Amph	75 kDa	TRUE	unknown	1	59
14.3	TRUE	Empty	Bridging integrator 2 OS=Mus musculus OX=10090 GN=Bin2 PE=1 SV=1	BIN2_MOUSE	Bin2	53 kDa	TRUE	unknown	0	0
15	TRUE	Empty	Cytoplasmic dynein 1 heavy chain 1 OS=Mus musculus OX=10090 GN=Dync1h1 PE=1 SV=2	DYHC1_MOUSE	Dync1h1	532 kDa		unknown	64	1
16	TRUE	Empty	Myelin basic protein OS=Mus musculus OX=10090 GN=Mbp PE=1 SV=2	MBP_MOUSE	Mbp	27 kDa	TRUE	unknown	70	22
17	TRUE	Empty	Cluster of ADP/ATP translocase 2 OS=Mus musculus OX=10090 GN=Slc25a5 PE=1 SV=3 (ADT2_MOUSE)	ADT2_MOUSE [2]	Slc25a5	33 kDa	TRUE	unknown	101	8
17.1	TRUE	Empty	ADP/ATP translocase 2 OS=Mus musculus OX=10090 GN=Slc25a5 PE=1 SV=3	ADT2_MOUSE	Slc25a5	33 kDa	TRUE	unknown	76	4
17.2	TRUE	Empty	ADP/ATP translocase 1 OS=Mus musculus OX=10090 GN=Slc25a4 PE=1 SV=4	ADT1_MOUSE	Slc25a4	33 kDa	TRUE	unknown	65	7
18	TRUE	Empty	Clathrin heavy chain 1 OS=Mus musculus OX=10090 GN=Cltc PE=1 SV=3	CLH1_MOUSE	Cltc	192 kDa		unknown	55	39
19	TRUE	Empty	Heat shock 70 kDa protein 4L OS=Mus musculus OX=10090 GN=Hspa4l PE=1 SV=2	HS74L_MOUSE	Hspa4l	94 kDa	TRUE	unknown	100	13
20	TRUE	Empty	Spectrin alpha chain, non-erythrocytic 1 OS=Mus musculus OX=10090 GN=Sptan1 PE=1 SV=4	SPTN1_MOUSE	Sptan1	285 kDa	TRUE	unknown	55	20
21	TRUE	Empty	Heat shock protein 105 kDa OS=Mus musculus OX=10090 GN=Hsph1 PE=1 SV=2	HS105_MOUSE	Hsph1	96 kDa	TRUE	unknown	91	14
22	TRUE	Empty	Endophilin-A2 OS=Mus musculus OX=10090 GN=Sh3gl1 PE=1 SV=1	SH3G1_MOUSE	Sh3gl1	42 kDa	TRUE	unknown	0	147
23	TRUE	Empty	Cluster of CLIP-associating protein 2 OS=Mus musculus OX=10090 GN=Clasp2 PE=1 SV=1 (CLAP2_MOUSE)	CLAP2_MOUSE [2]	Clasp2	141 kDa	TRUE	unknown	58	17
23.1	TRUE	Empty	CLIP-associating protein 2 OS=Mus musculus OX=10090 GN=Clasp2 PE=1 SV=1	CLAP2_MOUSE	Clasp2	141 kDa	TRUE	unknown	58	17
23.2	TRUE	Empty	CLIP-associating protein 1 OS=Mus musculus OX=10090 GN=Clasp1 PE=1 SV=2	CLAP1_MOUSE	Clasp1	169 kDa	TRUE	unknown	0	0
24	TRUE	Empty	Cluster of Ras-related protein Rab-14 OS=Mus musculus OX=10090 GN=Rab14 PE=1 SV=3 (RAB14_MOUSE)	RAB14_MOUSE [17]	Rab14	24 kDa	FALSE	unknown	96	0
24.1	TRUE	Empty	Ras-related protein Rab-14 OS=Mus musculus OX=10090 GN=Rab14 PE=1 SV=3	RAB14_MOUSE	Rab14	24 kDa	FALSE	unknown	27	0
24.2	TRUE	Empty	Ras-related protein Rab-1A OS=Mus musculus OX=10090 GN=Rab1A PE=1 SV=3	RAB1A_MOUSE	Rab1A	23 kDa	FALSE	unknown	19	0
24.3	TRUE	Empty	Ras-related protein Rab-12 OS=Mus musculus OX=10090 GN=Rab12 PE=1 SV=3	RAB12_MOUSE	Rab12	27 kDa	FALSE	unknown	11	0
24.4	TRUE	Empty	Ras-related protein Rab-10 OS=Mus musculus OX=10090 GN=Rab10 PE=1 SV=1	RAB10_MOUSE	Rab10	23 kDa	FALSE	unknown	10	0
24.5	TRUE	Empty	Ras-related protein Rab-35 OS=Mus musculus OX=10090 GN=Rab35 PE=1 SV=1	RAB35_MOUSE	Rab35	23 kDa	FALSE	unknown	10	0
24.6	TRUE	Empty	Ras-related protein Rab-1B OS=Mus musculus OX=10090 GN=Rab1b PE=1 SV=1	RAB1B_MOUSE	Rab1b	22 kDa	FALSE	unknown	15	0
24.7	TRUE	Empty	Ras-related protein Rab-4A OS=Mus musculus OX=10090 GN=Rab4a PE=1 SV=2	RAB4A_MOUSE	Rab4a	24 kDa	FALSE	unknown	7	0
24.8	TRUE	Empty	Ras-related protein Rab-3D OS=Mus musculus OX=10090 GN=Rab3d PE=1 SV=1	RAB3D_MOUSE	Rab3d	24 kDa	FALSE	unknown	15	0
24.9	TRUE	Empty	Ras-related protein Rab-3A OS=Mus musculus OX=10090 GN=Rab3a PE=1 SV=1	RAB3A_MOUSE	Rab3a	25 kDa	FALSE	unknown	14	0
24.1	TRUE	Empty	Ras-related protein Rab-39B OS=Mus musculus OX=10090 GN=Rab39b PE=1 SV=1	RB39B_MOUSE	Rab39b	25 kDa	FALSE	unknown	6	0
24.11	TRUE	Empty	Ras-related protein Rab-3B OS=Mus musculus OX=10090 GN=Rab3b PE=1 SV=1	RAB3B_MOUSE	Rab3b	25 kDa	FALSE	unknown	11	0
24.12	TRUE	Empty	Ras-related protein Rab-4B OS=Mus musculus OX=10090 GN=Rab4b PE=1 SV=2	RAB4B_MOUSE	Rab4b	24 kDa	FALSE	unknown	9	0
24.13	TRUE	Empty	Ras-related protein Rab-43 OS=Mus musculus OX=10090 GN=Rab43 PE=1 SV=1	RAB43_MOUSE	Rab43	23 kDa	FALSE	unknown	6	0
24.14	TRUE	Empty	Ras-related protein Rab-3C OS=Mus musculus OX=10090 GN=Rab3c PE=1 SV=1	RAB3C_MOUSE	Rab3c	26 kDa	FALSE	unknown	10	0
24.15	TRUE	Empty	Ras-related protein Rab-8A OS=Mus musculus OX=10090 GN=Rab8a PE=1 SV=2	RAB8A_MOUSE (+1)	Rab8a	24 kDa	FALSE	unknown	8	0
24.16	TRUE	Empty	Ras-related protein Rab-30 OS=Mus musculus OX=10090 GN=Rab30 PE=1 SV=1	RAB30_MOUSE	Rab30	23 kDa	FALSE	unknown	4	0
25	TRUE	Empty	Cluster of Keratin, type II cytoskeletal 5 OS=Mus musculus OX=10090 GN=Krt5 PE=1 SV=1 (K2C5_MOUSE)	K2C5_MOUSE [16]	Krt5	62 kDa	TRUE	unknown	29	28
25.1	TRUE	Empty	Keratin, type II cytoskeletal 5 OS=Mus musculus OX=10090 GN=Krt5 PE=1 SV=1	K2C5_MOUSE	Krt5	62 kDa	TRUE	unknown	13	15
25.2	TRUE	Empty	Keratin, type II cytoskeletal 2 epidermal OS=Mus musculus OX=10090 GN=Krt2 PE=1 SV=1	K22E_MOUSE	Krt2	71 kDa	TRUE	unknown	7	5
25.3	TRUE	Empty	Keratin, type II cytoskeletal 1 OS=Mus musculus OX=10090 GN=Krt1 PE=1 SV=4	K2C1_MOUSE	Krt1	66 kDa	TRUE	unknown	5	6
25.4	TRUE	Empty	Keratin, type II cytoskeletal 79 OS=Mus musculus OX=10090 GN=Krt79 PE=1 SV=2	K2C79_MOUSE	Krt79	58 kDa	TRUE	unknown	6	6
25.5	TRUE	Empty	Neurofilament heavy polypeptide OS=Mus musculus OX=10090 GN=Nefh PE=1 SV=3	NFH_MOUSE	Nefh	117 kDa	TRUE	unknown	1	0
25.6	TRUE	Empty	Keratin, type II cytoskeletal 72 OS=Mus musculus OX=10090 GN=Krt72 PE=3 SV=1	K2C72_MOUSE	Krt72	57 kDa	TRUE	unknown	2	3
25.7	TRUE	Empty	Keratin, type II cytoskeletal 2 oral OS=Mus musculus OX=10090 GN=Krt76 PE=1 SV=1	K22O_MOUSE	Krt76	63 kDa	TRUE	unknown	3	4
25.8	TRUE	Empty	Keratin, type II cytoskeletal 73 OS=Mus musculus OX=10090 GN=Krt73 PE=1 SV=1	K2C73_MOUSE	Krt73	59 kDa	TRUE	unknown	3	2
25.9	TRUE	Empty	Keratin, type II cytoskeletal 6A OS=Mus musculus OX=10090 GN=Krt6a PE=1 SV=3	K2C6A_MOUSE (+1)	Krt6a	59 kDa	TRUE	unknown	6	7
25.1	TRUE	Empty	Keratin, type II cytoskeletal 75 OS=Mus musculus OX=10090 GN=Krt75 PE=1 SV=1	K2C75_MOUSE	Krt75	60 kDa	TRUE	unknown	5	6
25.11	TRUE	Empty	Keratin, type II cytoskeletal 7 OS=Mus musculus OX=10090 GN=Krt7 PE=1 SV=1	K2C7_MOUSE	Krt7	51 kDa	TRUE	unknown	1	1
25.12	TRUE	Empty	Keratin, type II cytoskeletal 8 OS=Mus musculus OX=10090 GN=Krt8 PE=1 SV=4	K2C8_MOUSE	Krt8	55 kDa	TRUE	unknown	5	0
25.13	TRUE	Empty	Keratin, type II cuticular Hb4 OS=Mus musculus OX=10090 GN=Krt84 PE=2 SV=2	KRT84_MOUSE	Krt84	65 kDa	TRUE	unknown	0	0
25.14	TRUE	Empty	Glial fibrillary acidic protein OS=Mus musculus OX=10090 GN=Gfap PE=1 SV=4	GFAP_MOUSE	Gfap	50 kDa	TRUE	unknown	0	0
25.15	TRUE	Empty	Keratin, type II cytoskeletal 1b OS=Mus musculus OX=10090 GN=Krt77 PE=1 SV=1	K2C1B_MOUSE	Krt77	61 kDa	TRUE	unknown	0	0
26	TRUE	Empty	Cluster of Elongation factor 1-alpha 1 OS=Mus musculus OX=10090 GN=Eef1a1 PE=1 SV=3 (EF1A1_MOUSE)	EF1A1_MOUSE [2]	Eef1a1	50 kDa	TRUE	unknown	45	14
26.1	TRUE	Empty	Elongation factor 1-alpha 1 OS=Mus musculus OX=10090 GN=Eef1a1 PE=1 SV=3	EF1A1_MOUSE	Eef1a1	50 kDa	TRUE	unknown	41	12
26.2	TRUE	Empty	Elongation factor 1-alpha 2 OS=Mus musculus OX=10090 GN=Eef1a2 PE=1 SV=1	EF1A2_MOUSE	Eef1a2	50 kDa	TRUE	unknown	23	10
27	TRUE	Empty	2',3'-cyclic-nucleotide 3'-phosphodiesterase OS=Mus musculus OX=10090 GN=Cnp PE=1 SV=3	CN37_MOUSE	Cnp	47 kDa		unknown	41	6
28	TRUE	Empty	Stress-70 protein, mitochondrial OS=Mus musculus OX=10090 GN=Hspa9 PE=1 SV=3	GRP75_MOUSE	Hspa9	73 kDa	TRUE	unknown	24	49
29	TRUE	Empty	Cluster of Spectrin beta chain, non-erythrocytic 1 OS=Mus musculus OX=10090 GN=Sptbn1 PE=1 SV=2 (SPTB2_MOUSE)	SPTB2_MOUSE [2]	Sptbn1	274 kDa	TRUE	unknown	38	6
29.1	TRUE	Empty	Spectrin beta chain, non-erythrocytic 1 OS=Mus musculus OX=10090 GN=Sptbn1 PE=1 SV=2	SPTB2_MOUSE	Sptbn1	274 kDa	TRUE	unknown	38	6
29.2	TRUE	Empty	Spectrin beta chain, erythrocytic OS=Mus musculus OX=10090 GN=Sptb PE=1 SV=4	SPTB1_MOUSE	Sptb	245 kDa	TRUE	unknown	0	0
30	TRUE	Empty	Endoplasmic reticulum chaperone BiP OS=Mus musculus OX=10090 GN=Hspa5 PE=1 SV=3	BIP_MOUSE	Hspa5	72 kDa	TRUE	unknown	45	22
31	TRUE	Empty	Ig gamma-1 chain C region, membrane-bound form OS=Mus musculus OX=10090 GN=Ighg1 PE=1 SV=2	IGH1M_MOUSE (+1)	Ighg1	43 kDa	TRUE	unknown	40	11
32	TRUE	Empty	Endophilin-A3 OS=Mus musculus OX=10090 GN=Sh3gl3 PE=1 SV=1	SH3G3_MOUSE	Sh3gl3	39 kDa	TRUE	unknown	0	51
33	TRUE	Empty	Microtubule-associated protein 2 OS=Mus musculus OX=10090 GN=Map2 PE=1 SV=2	MTAP2_MOUSE	Map2	199 kDa		unknown	35	22
34	TRUE	Empty	Dihydropyrimidinase-related protein 2 OS=Mus musculus OX=10090 GN=Dpysl2 PE=1 SV=2	DPYL2_MOUSE	Dpysl2	62 kDa	TRUE	unknown	31	20
35	TRUE	Empty	Glutaryl-CoA dehydrogenase, mitochondrial OS=Mus musculus OX=10090 GN=Gcdh PE=1 SV=2	GCDH_MOUSE	Gcdh	49 kDa		unknown	63	0
36	TRUE	Empty	Ubiquitin-60S ribosomal protein L40 OS=Mus musculus OX=10090 GN=Uba52 PE=1 SV=2	RL40_MOUSE	Uba52	15 kDa		unknown	33	5
37	TRUE	Empty	RuvB-like 2 OS=Mus musculus OX=10090 GN=Ruvbl2 PE=1 SV=3	RUVB2_MOUSE	Ruvbl2	51 kDa		unknown	38	4
38	TRUE	Empty	Elongation factor 2 OS=Mus musculus OX=10090 GN=Eef2 PE=1 SV=2	EF2_MOUSE	Eef2	95 kDa	TRUE	unknown	34	9
39	TRUE	Empty	Heat shock protein HSP 90-beta OS=Mus musculus OX=10090 GN=Hsp90ab1 PE=1 SV=3	HS90B_MOUSE	Hsp90ab1	83 kDa	TRUE	unknown	67	8
40	TRUE	Empty	Elongation factor Tu, mitochondrial OS=Mus musculus OX=10090 GN=Tufm PE=1 SV=1	EFTU_MOUSE	Tufm	50 kDa	TRUE	unknown	34	6
41	TRUE	Empty	Vesicle-fusing ATPase OS=Mus musculus OX=10090 GN=Nsf PE=1 SV=2	NSF_MOUSE	Nsf	83 kDa	TRUE	unknown	32	2
42	TRUE	Empty	Serine/threonine-protein phosphatase 2A 65 kDa regulatory subunit A alpha isoform OS=Mus musculus OX=10090 GN=Ppp2r1a PE=1 SV=3	2AAA_MOUSE	Ppp2r1a	65 kDa		unknown	28	5
43	TRUE	Empty	ATP synthase subunit beta, mitochondrial OS=Mus musculus OX=10090 GN=Atp5f1b PE=1 SV=2	ATPB_MOUSE	Atp5f1b	56 kDa		unknown	26	10
44	TRUE	Empty	Calcium-binding mitochondrial carrier protein Aralar1 OS=Mus musculus OX=10090 GN=Slc25a12 PE=1 SV=1	CMC1_MOUSE	Slc25a12	75 kDa	TRUE	unknown	44	2
45	TRUE	Empty	Microtubule-associated protein 6 OS=Mus musculus OX=10090 GN=Map6 PE=1 SV=2	MAP6_MOUSE	Map6	96 kDa		unknown	25	1
46	TRUE	Empty	RuvB-like 1 OS=Mus musculus OX=10090 GN=Ruvbl1 PE=1 SV=1	RUVB1_MOUSE	Ruvbl1	50 kDa		unknown	30	4
47	TRUE	Empty	Protein arginine N-methyltransferase 5 OS=Mus musculus OX=10090 GN=Prmt5 PE=1 SV=3	ANM5_MOUSE	Prmt5	73 kDa		unknown	43	4
48	TRUE	Empty	14-3-3 protein epsilon OS=Mus musculus OX=10090 GN=Ywhae PE=1 SV=1	1433E_MOUSE	Ywhae	29 kDa	TRUE	unknown	45	3
49	TRUE	Empty	60 kDa heat shock protein, mitochondrial OS=Mus musculus OX=10090 GN=Hspd1 PE=1 SV=1	CH60_MOUSE	Hspd1	61 kDa		unknown	23	8
50	TRUE	Empty	Cluster of Sarcoplasmic/endoplasmic reticulum calcium ATPase 2 OS=Mus musculus OX=10090 GN=Atp2a2 PE=1 SV=2 (AT2A2_MOUSE)	AT2A2_MOUSE [2]	Atp2a2	115 kDa	FALSE	unknown	29	1
50.1	TRUE	Empty	Sarcoplasmic/endoplasmic reticulum calcium ATPase 2 OS=Mus musculus OX=10090 GN=Atp2a2 PE=1 SV=2	AT2A2_MOUSE	Atp2a2	115 kDa	FALSE	unknown	29	1
50.2	TRUE	Empty	Sarcoplasmic/endoplasmic reticulum calcium ATPase 3 OS=Mus musculus OX=10090 GN=Atp2a3 PE=1 SV=3	AT2A3_MOUSE	Atp2a3	114 kDa	FALSE	unknown	0	0
51	TRUE	Empty	ATP synthase subunit alpha, mitochondrial OS=Mus musculus OX=10090 GN=Atp5f1a PE=1 SV=1	ATPA_MOUSE	Atp5f1a	60 kDa	TRUE	unknown	20	8
52	TRUE	Empty	Dihydrolipoyllysine-residue acetyltransferase component of pyruvate dehydrogenase complex, mitochondrial OS=Mus musculus OX=10090 GN=Dlat PE=1 SV=2	ODP2_MOUSE	Dlat	68 kDa		unknown	19	9
53	TRUE	Empty	Microtubule-associated protein 1B OS=Mus musculus OX=10090 GN=Map1b PE=1 SV=2	MAP1B_MOUSE	Map1b	270 kDa	TRUE	unknown	38	4
54	TRUE	Empty	Pyruvate dehydrogenase E1 component subunit alpha, somatic form, mitochondrial OS=Mus musculus OX=10090 GN=Pdha1 PE=1 SV=1	ODPA_MOUSE	Pdha1	43 kDa		unknown	16	8
55	TRUE	Empty	Cluster of Keratin, type I cytoskeletal 10 OS=Mus musculus OX=10090 GN=Krt10 PE=1 SV=3 (K1C10_MOUSE)	K1C10_MOUSE [5]	Krt10	58 kDa	TRUE	unknown	12	11
55.1	TRUE	Empty	Keratin, type I cytoskeletal 10 OS=Mus musculus OX=10090 GN=Krt10 PE=1 SV=3	K1C10_MOUSE	Krt10	58 kDa	TRUE	unknown	6	5
55.2	TRUE	Empty	Keratin, type I cytoskeletal 14 OS=Mus musculus OX=10090 GN=Krt14 PE=1 SV=2	K1C14_MOUSE	Krt14	53 kDa	TRUE	unknown	5	7
55.3	TRUE	Empty	Keratin, type I cytoskeletal 42 OS=Mus musculus OX=10090 GN=Krt42 PE=1 SV=1	K1C42_MOUSE	Krt42	50 kDa	TRUE	unknown	2	2
55.4	TRUE	Empty	Keratin, type I cytoskeletal 16 OS=Mus musculus OX=10090 GN=Krt16 PE=1 SV=3	K1C16_MOUSE	Krt16	52 kDa	TRUE	unknown	5	4
55.5	TRUE	Empty	Keratin, type I cytoskeletal 27 OS=Mus musculus OX=10090 GN=Krt27 PE=1 SV=1	K1C27_MOUSE	Krt27	49 kDa	TRUE	unknown	0	0
56	TRUE	Empty	Sorting nexin-9 OS=Mus musculus OX=10090 GN=Snx9 PE=1 SV=1	SNX9_MOUSE	Snx9	67 kDa		unknown	0	34
57	TRUE	Empty	Heat shock protein HSP 90-alpha OS=Mus musculus OX=10090 GN=Hsp90aa1 PE=1 SV=4	HS90A_MOUSE	Hsp90aa1	85 kDa	TRUE	unknown	52	10
58	TRUE	Empty	Probable ubiquitin carboxyl-terminal hydrolase FAF-X OS=Mus musculus OX=10090 GN=Usp9x PE=1 SV=2	USP9X_MOUSE	Usp9x	291 kDa	TRUE	unknown	19	0
59	TRUE	Empty	STIP1 homology and U box-containing protein 1 OS=Mus musculus OX=10090 GN=Stub1 PE=1 SV=1	CHIP_MOUSE	Stub1	35 kDa	TRUE	unknown	24	0
60	TRUE	Empty	14-3-3 protein theta OS=Mus musculus OX=10090 GN=Ywhaq PE=1 SV=1	1433T_MOUSE	Ywhaq	28 kDa	TRUE	unknown	49	5
61	TRUE	Empty	Cluster of Serine/threonine-protein phosphatase 2B catalytic subunit alpha isoform OS=Mus musculus OX=10090 GN=Ppp3ca PE=1 SV=1 (PP2BA_MOUSE)	PP2BA_MOUSE [2]	Ppp3ca	59 kDa	TRUE	unknown	26	5
61.1	TRUE	Empty	Serine/threonine-protein phosphatase 2B catalytic subunit alpha isoform OS=Mus musculus OX=10090 GN=Ppp3ca PE=1 SV=1	PP2BA_MOUSE	Ppp3ca	59 kDa	TRUE	unknown	21	5
61.2	TRUE	Empty	Serine/threonine-protein phosphatase 2B catalytic subunit beta isoform OS=Mus musculus OX=10090 GN=Ppp3cb PE=1 SV=2	PP2BB_MOUSE	Ppp3cb	59 kDa	TRUE	unknown	11	1
62	TRUE	Empty	Glutamine synthetase OS=Mus musculus OX=10090 GN=Glul PE=1 SV=6	GLNA_MOUSE	Glul	42 kDa		unknown	9	9
63	TRUE	Empty	Mitochondrial 2-oxoglutarate/malate carrier protein OS=Mus musculus OX=10090 GN=Slc25a11 PE=1 SV=3	M2OM_MOUSE	Slc25a11	34 kDa		unknown	21	0
64	TRUE	Empty	Methylcrotonoyl-CoA carboxylase beta chain, mitochondrial OS=Mus musculus OX=10090 GN=Mccc2 PE=1 SV=1	MCCB_MOUSE	Mccc2	61 kDa		unknown	19	11
65	TRUE	Empty	14-3-3 protein zeta/delta OS=Mus musculus OX=10090 GN=Ywhaz PE=1 SV=1	1433Z_MOUSE	Ywhaz	28 kDa	TRUE	unknown	50	6
66	TRUE	Empty	Cluster of Guanine nucleotide-binding protein G(I)/G(S)/G(T) subunit beta-1 OS=Mus musculus OX=10090 GN=Gnb1 PE=1 SV=3 (GBB1_MOUSE)	GBB1_MOUSE [4]	Gnb1	37 kDa	TRUE	unknown	17	5
66.1	TRUE	Empty	Guanine nucleotide-binding protein G(I)/G(S)/G(T) subunit beta-1 OS=Mus musculus OX=10090 GN=Gnb1 PE=1 SV=3	GBB1_MOUSE	Gnb1	37 kDa	TRUE	unknown	13	3
66.2	TRUE	Empty	Guanine nucleotide-binding protein G(I)/G(S)/G(T) subunit beta-2 OS=Mus musculus OX=10090 GN=Gnb2 PE=1 SV=3	GBB2_MOUSE	Gnb2	37 kDa	TRUE	unknown	7	3
66.3	TRUE	Empty	Guanine nucleotide-binding protein subunit beta-4 OS=Mus musculus OX=10090 GN=Gnb4 PE=1 SV=4	GBB4_MOUSE	Gnb4	37 kDa	TRUE	unknown	4	0
66.4	TRUE	Empty	Guanine nucleotide-binding protein G(I)/G(S)/G(T) subunit beta-3 OS=Mus musculus OX=10090 GN=Gnb3 PE=1 SV=2	GBB3_MOUSE	Gnb3	37 kDa	TRUE	unknown	0	0
67	TRUE	Empty	Monofunctional C1-tetrahydrofolate synthase, mitochondrial OS=Mus musculus OX=10090 GN=Mthfd1l PE=1 SV=2	C1TM_MOUSE	Mthfd1l	106 kDa	TRUE	unknown	42	0
68	TRUE	Empty	Coatomer subunit alpha OS=Mus musculus OX=10090 GN=Copa PE=1 SV=2	COPA_MOUSE	Copa	138 kDa	TRUE	unknown	11	0
69	TRUE	Empty	Cluster of AP-2 complex subunit alpha-1 OS=Mus musculus OX=10090 GN=Ap2a1 PE=1 SV=1 (AP2A1_MOUSE)	AP2A1_MOUSE [2]	Ap2a1	108 kDa	TRUE	unknown	15	8
69.1	TRUE	Empty	AP-2 complex subunit alpha-1 OS=Mus musculus OX=10090 GN=Ap2a1 PE=1 SV=1	AP2A1_MOUSE	Ap2a1	108 kDa	TRUE	unknown	12	8
69.2	TRUE	Empty	AP-2 complex subunit alpha-2 OS=Mus musculus OX=10090 GN=Ap2a2 PE=1 SV=2	AP2A2_MOUSE	Ap2a2	104 kDa	TRUE	unknown	7	3
70	TRUE	Empty	Methylcrotonoyl-CoA carboxylase subunit alpha, mitochondrial OS=Mus musculus OX=10090 GN=Mccc1 PE=1 SV=2	MCCA_MOUSE	Mccc1	79 kDa		unknown	10	9
71	TRUE	Empty	Cluster of AP-2 complex subunit beta OS=Mus musculus OX=10090 GN=Ap2b1 PE=1 SV=1 (AP2B1_MOUSE)	AP2B1_MOUSE [2]	Ap2b1	105 kDa	TRUE	unknown	14	4
71.1	TRUE	Empty	AP-2 complex subunit beta OS=Mus musculus OX=10090 GN=Ap2b1 PE=1 SV=1	AP2B1_MOUSE	Ap2b1	105 kDa	TRUE	unknown	13	4
71.2	TRUE	Empty	AP-1 complex subunit beta-1 OS=Mus musculus OX=10090 GN=Ap1b1 PE=1 SV=2	AP1B1_MOUSE	Ap1b1	104 kDa	TRUE	unknown	8	2
72	TRUE	Empty	DNA damage-binding protein 1 OS=Mus musculus OX=10090 GN=Ddb1 PE=1 SV=2	DDB1_MOUSE	Ddb1	127 kDa	TRUE	unknown	26	0
73	TRUE	Empty	Coatomer subunit beta OS=Mus musculus OX=10090 GN=Copb1 PE=1 SV=1	COPB_MOUSE	Copb1	107 kDa	TRUE	unknown	14	0
74	TRUE	Empty	Phosphate carrier protein, mitochondrial OS=Mus musculus OX=10090 GN=Slc25a3 PE=1 SV=1	MPCP_MOUSE	Slc25a3	40 kDa		unknown	18	2
75	TRUE	Empty	Cluster of Filamin-A OS=Mus musculus OX=10090 GN=Flna PE=1 SV=5 (FLNA_MOUSE)	FLNA_MOUSE [3]	Flna	281 kDa	TRUE	unknown	14	4
75.1	TRUE	Empty	Filamin-A OS=Mus musculus OX=10090 GN=Flna PE=1 SV=5	FLNA_MOUSE	Flna	281 kDa	TRUE	unknown	14	4
75.2	TRUE	Empty	Filamin-C OS=Mus musculus OX=10090 GN=Flnc PE=1 SV=3	FLNC_MOUSE	Flnc	291 kDa	TRUE	unknown	2	0
75.3	TRUE	Empty	Filamin-B OS=Mus musculus OX=10090 GN=Flnb PE=1 SV=3	FLNB_MOUSE	Flnb	278 kDa	TRUE	unknown	1	0
76	TRUE	Empty	Myotubularin-related protein 5 OS=Mus musculus OX=10090 GN=Sbf1 PE=1 SV=2	MTMR5_MOUSE	Sbf1	209 kDa	TRUE	unknown	15	0
77	TRUE	Empty	ATP-dependent 6-phosphofructokinase, muscle type OS=Mus musculus OX=10090 GN=Pfkm PE=1 SV=3	PFKAM_MOUSE	Pfkm	85 kDa	TRUE	unknown	34	0
78	TRUE	Empty	Cluster of S-adenosylhomocysteine hydrolase-like protein 1 OS=Mus musculus OX=10090 GN=Ahcyl1 PE=1 SV=1 (SAHH2_MOUSE)	SAHH2_MOUSE [2]	Ahcyl1	59 kDa	TRUE	unknown	7	5
78.1	TRUE	Empty	S-adenosylhomocysteine hydrolase-like protein 1 OS=Mus musculus OX=10090 GN=Ahcyl1 PE=1 SV=1	SAHH2_MOUSE	Ahcyl1	59 kDa	TRUE	unknown	7	5
78.2	TRUE	Empty	Putative adenosylhomocysteinase 3 OS=Mus musculus OX=10090 GN=Ahcyl2 PE=1 SV=1	SAHH3_MOUSE	Ahcyl2	67 kDa	TRUE	unknown	3	3
79	TRUE	Empty	T-complex protein 1 subunit gamma OS=Mus musculus OX=10090 GN=Cct3 PE=1 SV=1	TCPG_MOUSE	Cct3	61 kDa		unknown	14	3
80	TRUE	Empty	ATP-citrate synthase OS=Mus musculus OX=10090 GN=Acly PE=1 SV=1	ACLY_MOUSE	Acly	120 kDa		unknown	15	3
81	TRUE	Empty	T-complex protein 1 subunit alpha OS=Mus musculus OX=10090 GN=Tcp1 PE=1 SV=3	TCPA_MOUSE	Tcp1	60 kDa	TRUE	unknown	17	3
82	TRUE	Empty	Pyruvate dehydrogenase E1 component subunit beta, mitochondrial OS=Mus musculus OX=10090 GN=Pdhb PE=1 SV=1	ODPB_MOUSE	Pdhb	39 kDa		unknown	21	8
83	TRUE	Empty	Growth factor receptor-bound protein 2 OS=Mus musculus OX=10090 GN=Grb2 PE=1 SV=1	GRB2_MOUSE	Grb2	25 kDa		unknown	3	19
84	TRUE	Empty	26S proteasome non-ATPase regulatory subunit 2 OS=Mus musculus OX=10090 GN=Psmd2 PE=1 SV=1	PSMD2_MOUSE	Psmd2	100 kDa		unknown	18	0
85	TRUE	Empty	CAD protein OS=Mus musculus OX=10090 GN=Cad PE=1 SV=1	PYR1_MOUSE	Cad	243 kDa	TRUE	unknown	16	0
86	TRUE	Empty	Cluster of Serine/threonine-protein kinase 38 OS=Mus musculus OX=10090 GN=Stk38 PE=1 SV=1 (STK38_MOUSE)	STK38_MOUSE [2]	Stk38	54 kDa	TRUE	unknown	27	2
86.1	TRUE	Empty	Serine/threonine-protein kinase 38 OS=Mus musculus OX=10090 GN=Stk38 PE=1 SV=1	STK38_MOUSE	Stk38	54 kDa	TRUE	unknown	25	2
86.2	TRUE	Empty	Serine/threonine-protein kinase 38-like OS=Mus musculus OX=10090 GN=Stk38l PE=1 SV=2	ST38L_MOUSE	Stk38l	54 kDa	TRUE	unknown	5	0
87	TRUE	Empty	Coatomer subunit beta' OS=Mus musculus OX=10090 GN=Copb2 PE=1 SV=2	COPB2_MOUSE	Copb2	102 kDa		unknown	12	0
88	TRUE	Empty	T-complex protein 1 subunit eta OS=Mus musculus OX=10090 GN=Cct7 PE=1 SV=1	TCPH_MOUSE	Cct7	60 kDa		unknown	11	2
89	TRUE	Empty	ATP-dependent 6-phosphofructokinase, platelet type OS=Mus musculus OX=10090 GN=Pfkp PE=1 SV=1	PFKAP_MOUSE	Pfkp	85 kDa	TRUE	unknown	24	0
90	TRUE	Empty	Cluster of Cullin-associated NEDD8-dissociated protein 1 OS=Mus musculus OX=10090 GN=Cand1 PE=1 SV=2 (CAND1_MOUSE)	CAND1_MOUSE [2]	Cand1	136 kDa	TRUE	unknown	17	0
90.1	TRUE	Empty	Cullin-associated NEDD8-dissociated protein 1 OS=Mus musculus OX=10090 GN=Cand1 PE=1 SV=2	CAND1_MOUSE	Cand1	136 kDa	TRUE	unknown	16	0
90.2	TRUE	Empty	Cullin-associated NEDD8-dissociated protein 2 OS=Mus musculus OX=10090 GN=Cand2 PE=1 SV=2	CAND2_MOUSE	Cand2	136 kDa	TRUE	unknown	2	0
91	TRUE	Empty	Sodium/potassium-transporting ATPase subunit beta-1 OS=Mus musculus OX=10090 GN=Atp1b1 PE=1 SV=1	AT1B1_MOUSE	Atp1b1	35 kDa	TRUE	unknown	11	4
92	TRUE	Empty	Calmodulin-1 OS=Mus musculus OX=10090 GN=Calm1 PE=1 SV=1	CALM1_MOUSE	Calm1	17 kDa		unknown	15	6
93	TRUE	Empty	14-3-3 protein gamma OS=Mus musculus OX=10090 GN=Ywhag PE=1 SV=2	1433G_MOUSE	Ywhag	28 kDa	TRUE	unknown	36	4
94	TRUE	Empty	D-beta-hydroxybutyrate dehydrogenase, mitochondrial OS=Mus musculus OX=10090 GN=Bdh1 PE=1 SV=2	BDH_MOUSE	Bdh1	38 kDa		unknown	14	1
95	TRUE	Empty	Guanine nucleotide-binding protein G(o) subunit alpha OS=Mus musculus OX=10090 GN=Gnao1 PE=1 SV=3	GNAO_MOUSE	Gnao1	40 kDa	TRUE	unknown	20	0
96	TRUE	Empty	MICOS complex subunit Mic60 OS=Mus musculus OX=10090 GN=Immt PE=1 SV=1	MIC60_MOUSE	Immt	84 kDa		unknown	18	0
97	TRUE	Empty	Synaptic vesicle glycoprotein 2A OS=Mus musculus OX=10090 GN=Sv2a PE=1 SV=1	SV2A_MOUSE	Sv2a	83 kDa		unknown	18	1
98	TRUE	Empty	DnaJ homolog subfamily B member 1 OS=Mus musculus OX=10090 GN=Dnajb1 PE=1 SV=3	DNJB1_MOUSE	Dnajb1	38 kDa	TRUE	unknown	14	0
99	TRUE	Empty	Immunoglobulin kappa constant OS=Mus musculus OX=10090 GN=Igkc PE=1 SV=2	IGKC_MOUSE	Igkc	12 kDa		unknown	14	2
100	TRUE	Empty	Triosephosphate isomerase OS=Mus musculus OX=10090 GN=Tpi1 PE=1 SV=4	TPIS_MOUSE	Tpi1	32 kDa		unknown	12	6
101	TRUE	Empty	DnaJ homolog subfamily A member 1 OS=Mus musculus OX=10090 GN=Dnaja1 PE=1 SV=1	DNJA1_MOUSE	Dnaja1	45 kDa	TRUE	unknown	18	2
102	TRUE	Empty	DnaJ homolog subfamily A member 2 OS=Mus musculus OX=10090 GN=Dnaja2 PE=1 SV=1	DNJA2_MOUSE	Dnaja2	46 kDa	TRUE	unknown	16	1
103	TRUE	Empty	Hemoglobin subunit beta-1 OS=Mus musculus OX=10090 GN=Hbb-b1 PE=1 SV=2	HBB1_MOUSE	Hbb-b1	16 kDa		unknown	7	5
104	TRUE	Empty	Microtubule-associated protein 1A OS=Mus musculus OX=10090 GN=Map1a PE=1 SV=2	MAP1A_MOUSE	Map1a	300 kDa	TRUE	unknown	10	2
105	TRUE	Empty	Neuromodulin OS=Mus musculus OX=10090 GN=Gap43 PE=1 SV=1	NEUM_MOUSE	Gap43	24 kDa	TRUE	unknown	10	6
106	TRUE	Empty	Cluster of Probable ATP-dependent RNA helicase DDX17 OS=Mus musculus OX=10090 GN=Ddx17 PE=1 SV=1 (DDX17_MOUSE)	DDX17_MOUSE [2]	Ddx17	72 kDa	TRUE	unknown	16	0
106.1	TRUE	Empty	Probable ATP-dependent RNA helicase DDX17 OS=Mus musculus OX=10090 GN=Ddx17 PE=1 SV=1	DDX17_MOUSE	Ddx17	72 kDa	TRUE	unknown	14	0
106.2	TRUE	Empty	Probable ATP-dependent RNA helicase DDX5 OS=Mus musculus OX=10090 GN=Ddx5 PE=1 SV=2	DDX5_MOUSE	Ddx5	69 kDa	TRUE	unknown	7	0
107	TRUE	Empty	Excitatory amino acid transporter 2 OS=Mus musculus OX=10090 GN=Slc1a2 PE=1 SV=1	EAA2_MOUSE	Slc1a2	62 kDa		unknown	12	3
108	TRUE	Empty	Glyceraldehyde-3-phosphate dehydrogenase OS=Mus musculus OX=10090 GN=Gapdh PE=1 SV=2	G3P_MOUSE	Gapdh	36 kDa		unknown	16	4
109	TRUE	Empty	E3 ubiquitin-protein ligase HUWE1 OS=Mus musculus OX=10090 GN=Huwe1 PE=1 SV=5	HUWE1_MOUSE	Huwe1	483 kDa		unknown	22	0
110	TRUE	Empty	Cluster of Inositol 1,4,5-trisphosphate receptor type 1 OS=Mus musculus OX=10090 GN=Itpr1 PE=1 SV=2 (ITPR1_MOUSE)	ITPR1_MOUSE [2]	Itpr1	313 kDa	TRUE	unknown	5	0
110.1	TRUE	Empty	Inositol 1,4,5-trisphosphate receptor type 1 OS=Mus musculus OX=10090 GN=Itpr1 PE=1 SV=2	ITPR1_MOUSE	Itpr1	313 kDa	TRUE	unknown	5	0
110.2	TRUE	Empty	Inositol 1,4,5-trisphosphate receptor type 2 OS=Mus musculus OX=10090 GN=Itpr2 PE=1 SV=4	ITPR2_MOUSE	Itpr2	307 kDa	TRUE	unknown	0	0
111	TRUE	Empty	eIF-2-alpha kinase activator GCN1 OS=Mus musculus OX=10090 GN=Gcn1 PE=1 SV=1	GCN1_MOUSE	Gcn1	293 kDa		unknown	11	0
112	TRUE	Empty	Creatine kinase B-type OS=Mus musculus OX=10090 GN=Ckb PE=1 SV=1	KCRB_MOUSE	Ckb	43 kDa	TRUE	unknown	12	7
113	TRUE	Empty	Cluster of Serine/threonine-protein phosphatase 2A 55 kDa regulatory subunit B alpha isoform OS=Mus musculus OX=10090 GN=Ppp2r2a PE=1 SV=1 (2ABA_MOUSE)	2ABA_MOUSE [3]	Ppp2r2a	52 kDa	TRUE	unknown	18	0
113.1	TRUE	Empty	Serine/threonine-protein phosphatase 2A 55 kDa regulatory subunit B alpha isoform OS=Mus musculus OX=10090 GN=Ppp2r2a PE=1 SV=1	2ABA_MOUSE	Ppp2r2a	52 kDa	TRUE	unknown	16	0
113.2	TRUE	Empty	Serine/threonine-protein phosphatase 2A 55 kDa regulatory subunit B delta isoform OS=Mus musculus OX=10090 GN=Ppp2r2d PE=1 SV=1	2ABD_MOUSE	Ppp2r2d	52 kDa	TRUE	unknown	5	0
113.3	TRUE	Empty	Serine/threonine-protein phosphatase 2A 55 kDa regulatory subunit B gamma isoform OS=Mus musculus OX=10090 GN=Ppp2r2c PE=1 SV=1	2ABG_MOUSE	Ppp2r2c	51 kDa	TRUE	unknown	1	0
114	TRUE	Empty	Cluster of Plasma membrane calcium-transporting ATPase 2 OS=Mus musculus OX=10090 GN=Atp2b2 PE=1 SV=2 (AT2B2_MOUSE)	AT2B2_MOUSE [2]	Atp2b2	133 kDa	TRUE	unknown	14	0
114.1	TRUE	Empty	Plasma membrane calcium-transporting ATPase 2 OS=Mus musculus OX=10090 GN=Atp2b2 PE=1 SV=2	AT2B2_MOUSE	Atp2b2	133 kDa	TRUE	unknown	11	0
114.2	TRUE	Empty	Plasma membrane calcium-transporting ATPase 1 OS=Mus musculus OX=10090 GN=Atp2b1 PE=1 SV=1	AT2B1_MOUSE	Atp2b1	135 kDa	TRUE	unknown	9	0
115	TRUE	Empty	Hemoglobin subunit alpha OS=Mus musculus OX=10090 GN=Hba PE=1 SV=2	HBA_MOUSE	Hba	15 kDa		unknown	8	7
116	TRUE	Empty	Peroxiredoxin-5, mitochondrial OS=Mus musculus OX=10090 GN=Prdx5 PE=1 SV=2	PRDX5_MOUSE	Prdx5	22 kDa		unknown	9	9
117	TRUE	Empty	26S proteasome regulatory subunit 7 OS=Mus musculus OX=10090 GN=Psmc2 PE=1 SV=5	PRS7_MOUSE	Psmc2	49 kDa		unknown	10	0
118	TRUE	Empty	Cluster of T-complex protein 1 subunit zeta OS=Mus musculus OX=10090 GN=Cct6a PE=1 SV=3 (TCPZ_MOUSE)	TCPZ_MOUSE [2]	Cct6a	58 kDa	TRUE	unknown	10	1
118.1	TRUE	Empty	T-complex protein 1 subunit zeta OS=Mus musculus OX=10090 GN=Cct6a PE=1 SV=3	TCPZ_MOUSE	Cct6a	58 kDa	FALSE	unknown	10	1
118.2	TRUE	Empty	T-complex protein 1 subunit zeta-2 OS=Mus musculus OX=10090 GN=Cct6b PE=1 SV=4	TCPW_MOUSE	Cct6b	58 kDa	TRUE	unknown	0	0
119	TRUE	Empty	Large proline-rich protein BAG6 OS=Mus musculus OX=10090 GN=Bag6 PE=1 SV=1	BAG6_MOUSE	Bag6	121 kDa		unknown	14	0
120	TRUE	Empty	Gelsolin OS=Mus musculus OX=10090 GN=Gsn PE=1 SV=3	GELS_MOUSE	Gsn	86 kDa		unknown	7	1
121	TRUE	Empty	DnaJ homolog subfamily C member 7 OS=Mus musculus OX=10090 GN=Dnajc7 PE=1 SV=2	DNJC7_MOUSE	Dnajc7	56 kDa		unknown	16	0
122	TRUE	Empty	Mitochondrial glutamate carrier 1 OS=Mus musculus OX=10090 GN=Slc25a22 PE=1 SV=1	GHC1_MOUSE	Slc25a22	35 kDa	TRUE	unknown	18	1
123	TRUE	Empty	Heat shock 70 kDa protein 12A OS=Mus musculus OX=10090 GN=Hspa12a PE=1 SV=1	HS12A_MOUSE	Hspa12a	75 kDa	TRUE	unknown	18	0
124	TRUE	Empty	Peroxiredoxin-1 OS=Mus musculus OX=10090 GN=Prdx1 PE=1 SV=1	PRDX1_MOUSE	Prdx1	22 kDa	TRUE	unknown	14	9
125	TRUE	Empty	Multifunctional protein ADE2 OS=Mus musculus OX=10090 GN=Paics PE=1 SV=4	PUR6_MOUSE	Paics	47 kDa		unknown	9	5
126	TRUE	Empty	Cluster of Mitogen-activated protein kinase 1 OS=Mus musculus OX=10090 GN=Mapk1 PE=1 SV=3 (MK01_MOUSE)	MK01_MOUSE [3]	Mapk1	41 kDa	TRUE	unknown	10	0
126.1	TRUE	Empty	Mitogen-activated protein kinase 1 OS=Mus musculus OX=10090 GN=Mapk1 PE=1 SV=3	MK01_MOUSE	Mapk1	41 kDa	TRUE	unknown	10	0
126.2	TRUE	Empty	Mitogen-activated protein kinase 3 OS=Mus musculus OX=10090 GN=Mapk3 PE=1 SV=5	MK03_MOUSE	Mapk3	43 kDa	TRUE	unknown	3	0
126.3	TRUE	Empty	Vascular endothelial growth factor receptor 1 OS=Mus musculus OX=10090 GN=Flt1 PE=1 SV=1	VGFR1_MOUSE	Flt1	150 kDa	TRUE	unknown	0	0
127	TRUE	Empty	F-actin-capping protein subunit beta OS=Mus musculus OX=10090 GN=Capzb PE=1 SV=3	CAPZB_MOUSE	Capzb	31 kDa		unknown	6	7
128	TRUE	Empty	Exportin-1 OS=Mus musculus OX=10090 GN=Xpo1 PE=1 SV=1	XPO1_MOUSE	Xpo1	123 kDa		unknown	14	0
129	TRUE	Empty	Cluster of Solute carrier family 12 member 5 OS=Mus musculus OX=10090 GN=Slc12a5 PE=1 SV=2 (S12A5_MOUSE)	S12A5_MOUSE [3]	Slc12a5	126 kDa	TRUE	unknown	11	0
129.1	TRUE	Empty	Solute carrier family 12 member 5 OS=Mus musculus OX=10090 GN=Slc12a5 PE=1 SV=2	S12A5_MOUSE	Slc12a5	126 kDa	TRUE	unknown	11	0
129.2	TRUE	Empty	Solute carrier family 12 member 6 OS=Mus musculus OX=10090 GN=Slc12a6 PE=1 SV=2	S12A6_MOUSE	Slc12a6	128 kDa	TRUE	unknown	0	0
129.3	TRUE	Empty	Solute carrier family 12 member 4 OS=Mus musculus OX=10090 GN=Slc12a4 PE=1 SV=2	S12A4_MOUSE	Slc12a4	121 kDa	TRUE	unknown	0	0
130	TRUE	Empty	Dynamin-like 120 kDa protein, mitochondrial OS=Mus musculus OX=10090 GN=Opa1 PE=1 SV=1	OPA1_MOUSE	Opa1	111 kDa		unknown	11	0
131	TRUE	Empty	T-complex protein 1 subunit theta OS=Mus musculus OX=10090 GN=Cct8 PE=1 SV=3	TCPQ_MOUSE	Cct8	60 kDa	TRUE	unknown	7	3
132	TRUE	Empty	Cluster of Band 4.1-like protein 3 OS=Mus musculus OX=10090 GN=Epb41l3 PE=1 SV=1 (E41L3_MOUSE)	E41L3_MOUSE [3]	Epb41l3	103 kDa	TRUE	unknown	13	1
132.1	TRUE	Empty	Band 4.1-like protein 3 OS=Mus musculus OX=10090 GN=Epb41l3 PE=1 SV=1	E41L3_MOUSE	Epb41l3	103 kDa	TRUE	unknown	10	1
132.2	TRUE	Empty	Band 4.1-like protein 1 OS=Mus musculus OX=10090 GN=Epb41l1 PE=1 SV=2	E41L1_MOUSE	Epb41l1	98 kDa	TRUE	unknown	5	0
132.3	TRUE	Empty	Protein 4.1 OS=Mus musculus OX=10090 GN=Epb41 PE=1 SV=2	41_MOUSE	Epb41	96 kDa	TRUE	unknown	0	0
133	TRUE	Empty	Methylosome protein 50 OS=Mus musculus OX=10090 GN=Wdr77 PE=1 SV=1	MEP50_MOUSE	Wdr77	37 kDa		unknown	19	0
134	TRUE	Empty	Peroxiredoxin-6 OS=Mus musculus OX=10090 GN=Prdx6 PE=1 SV=3	PRDX6_MOUSE	Prdx6	25 kDa		unknown	7	5
135	TRUE	Empty	26S proteasome non-ATPase regulatory subunit 3 OS=Mus musculus OX=10090 GN=Psmd3 PE=1 SV=3	PSMD3_MOUSE	Psmd3	61 kDa		unknown	14	0
136	TRUE	Empty	T-complex protein 1 subunit delta OS=Mus musculus OX=10090 GN=Cct4 PE=1 SV=3	TCPD_MOUSE	Cct4	58 kDa		unknown	11	1
137	TRUE	Empty	UDP-glucose:glycoprotein glucosyltransferase 1 OS=Mus musculus OX=10090 GN=Uggt1 PE=1 SV=4	UGGG1_MOUSE	Uggt1	176 kDa		unknown	9	0
138	TRUE	Empty	Cluster of Cytoplasmic FMR1-interacting protein 2 OS=Mus musculus OX=10090 GN=Cyfip2 PE=1 SV=2 (CYFP2_MOUSE)	CYFP2_MOUSE [2]	Cyfip2	146 kDa	TRUE	unknown	7	1
138.1	TRUE	Empty	Cytoplasmic FMR1-interacting protein 2 OS=Mus musculus OX=10090 GN=Cyfip2 PE=1 SV=2	CYFP2_MOUSE	Cyfip2	146 kDa	TRUE	unknown	7	1
138.2	TRUE	Empty	Cytoplasmic FMR1-interacting protein 1 OS=Mus musculus OX=10090 GN=Cyfip1 PE=1 SV=1	CYFP1_MOUSE	Cyfip1	145 kDa	TRUE	unknown	3	0
139	TRUE	Empty	Aconitate hydratase, mitochondrial OS=Mus musculus OX=10090 GN=Aco2 PE=1 SV=1	ACON_MOUSE	Aco2	85 kDa		unknown	5	0
140	TRUE	Empty	L-lactate dehydrogenase B chain OS=Mus musculus OX=10090 GN=Ldhb PE=1 SV=2	LDHB_MOUSE	Ldhb	37 kDa	TRUE	unknown	11	0
141	TRUE	Empty	Succinate dehydrogenase [ubiquinone] flavoprotein subunit, mitochondrial OS=Mus musculus OX=10090 GN=Sdha PE=1 SV=1	SDHA_MOUSE	Sdha	73 kDa	TRUE	unknown	12	0
142	TRUE	Empty	Transitional endoplasmic reticulum ATPase OS=Mus musculus OX=10090 GN=Vcp PE=1 SV=4	TERA_MOUSE	Vcp	89 kDa		unknown	14	2
143	TRUE	Empty	Exportin-2 OS=Mus musculus OX=10090 GN=Cse1l PE=1 SV=1	XPO2_MOUSE	Cse1l	110 kDa		unknown	12	0
144	TRUE	Empty	Cluster of Calcium/calmodulin-dependent protein kinase type II subunit alpha OS=Mus musculus OX=10090 GN=Camk2a PE=1 SV=2 (KCC2A_MOUSE)	KCC2A_MOUSE [4]	Camk2a	54 kDa	TRUE	unknown	4	2
144.1	TRUE	Empty	Calcium/calmodulin-dependent protein kinase type II subunit alpha OS=Mus musculus OX=10090 GN=Camk2a PE=1 SV=2	KCC2A_MOUSE	Camk2a	54 kDa	TRUE	unknown	2	2
144.2	TRUE	Empty	Calcium/calmodulin-dependent protein kinase type II subunit beta OS=Mus musculus OX=10090 GN=Camk2b PE=1 SV=2	KCC2B_MOUSE	Camk2b	60 kDa	TRUE	unknown	2	0
144.3	TRUE	Empty	Calcium/calmodulin-dependent protein kinase type II subunit gamma OS=Mus musculus OX=10090 GN=Camk2g PE=1 SV=1	KCC2G_MOUSE	Camk2g	60 kDa	TRUE	unknown	2	0
144.4	TRUE	Empty	Calcium/calmodulin-dependent protein kinase type II subunit delta OS=Mus musculus OX=10090 GN=Camk2d PE=1 SV=1	KCC2D_MOUSE	Camk2d	56 kDa	TRUE	unknown	4	0
145	TRUE	Empty	Cluster of Hexokinase-1 OS=Mus musculus OX=10090 GN=Hk1 PE=1 SV=3 (HXK1_MOUSE)	HXK1_MOUSE [2]	Hk1	108 kDa	TRUE	unknown	15	0
145.1	TRUE	Empty	Hexokinase-1 OS=Mus musculus OX=10090 GN=Hk1 PE=1 SV=3	HXK1_MOUSE	Hk1	108 kDa	TRUE	unknown	15	0
145.2	TRUE	Empty	Hexokinase-2 OS=Mus musculus OX=10090 GN=Hk2 PE=1 SV=1	HXK2_MOUSE	Hk2	103 kDa	TRUE	unknown	0	0
146	TRUE	Empty	Cluster of Protein phosphatase 1B OS=Mus musculus OX=10090 GN=Ppm1b PE=1 SV=1 (PPM1B_MOUSE)	PPM1B_MOUSE [2]	Ppm1b	43 kDa	TRUE	unknown	12	7
146.1	TRUE	Empty	Protein phosphatase 1B OS=Mus musculus OX=10090 GN=Ppm1b PE=1 SV=1	PPM1B_MOUSE	Ppm1b	43 kDa	TRUE	unknown	11	7
146.2	TRUE	Empty	Protein phosphatase 1A OS=Mus musculus OX=10090 GN=Ppm1a PE=1 SV=1	PPM1A_MOUSE	Ppm1a	42 kDa	TRUE	unknown	3	0
147	TRUE	Empty	26S proteasome non-ATPase regulatory subunit 1 OS=Mus musculus OX=10090 GN=Psmd1 PE=1 SV=1	PSMD1_MOUSE	Psmd1	106 kDa		unknown	14	0
148	TRUE	Empty	Succinate--CoA ligase [ADP-forming] subunit beta, mitochondrial OS=Mus musculus OX=10090 GN=Sucla2 PE=1 SV=2	SUCB1_MOUSE	Sucla2	50 kDa		unknown	9	0
149	TRUE	Empty	T-complex protein 1 subunit beta OS=Mus musculus OX=10090 GN=Cct2 PE=1 SV=4	TCPB_MOUSE	Cct2	57 kDa		unknown	7	1
150	TRUE	Empty	Tricarboxylate transport protein, mitochondrial OS=Mus musculus OX=10090 GN=Slc25a1 PE=1 SV=1	TXTP_MOUSE	Slc25a1	34 kDa		unknown	15	0
151	TRUE	Empty	Cluster of Plastin-3 OS=Mus musculus OX=10090 GN=Pls3 PE=1 SV=3 (PLST_MOUSE)	PLST_MOUSE [2]	Pls3	71 kDa	TRUE	unknown	10	1
151.1	TRUE	Empty	Plastin-3 OS=Mus musculus OX=10090 GN=Pls3 PE=1 SV=3	PLST_MOUSE	Pls3	71 kDa	TRUE	unknown	10	1
151.2	TRUE	Empty	Plastin-2 OS=Mus musculus OX=10090 GN=Lcp1 PE=1 SV=4	PLSL_MOUSE	Lcp1	70 kDa	TRUE	unknown	0	0
152	TRUE	Empty	14-3-3 protein eta OS=Mus musculus OX=10090 GN=Ywhah PE=1 SV=2	1433F_MOUSE	Ywhah	28 kDa	TRUE	unknown	25	2
153	TRUE	Empty	Cofilin-1 OS=Mus musculus OX=10090 GN=Cfl1 PE=1 SV=3	COF1_MOUSE	Cfl1	19 kDa	TRUE	unknown	9	2
154	TRUE	Empty	Cluster of Excitatory amino acid transporter 1 OS=Mus musculus OX=10090 GN=Slc1a3 PE=1 SV=2 (EAA1_MOUSE)	EAA1_MOUSE [2]	Slc1a3	60 kDa	TRUE	unknown	9	1
154.1	TRUE	Empty	Excitatory amino acid transporter 1 OS=Mus musculus OX=10090 GN=Slc1a3 PE=1 SV=2	EAA1_MOUSE	Slc1a3	60 kDa	TRUE	unknown	8	1
154.2	TRUE	Empty	Excitatory amino acid transporter 4 OS=Mus musculus OX=10090 GN=Slc1a6 PE=1 SV=1	EAA4_MOUSE	Slc1a6	61 kDa	TRUE	unknown	2	0
155	TRUE	Empty	Glycogen synthase kinase-3 beta OS=Mus musculus OX=10090 GN=Gsk3b PE=1 SV=2	GSK3B_MOUSE	Gsk3b	47 kDa		unknown	4	6
156	TRUE	Empty	LanC-like protein 2 OS=Mus musculus OX=10090 GN=Lancl2 PE=1 SV=1	LANC2_MOUSE	Lancl2	51 kDa		unknown	12	0
157	TRUE	Empty	Cytochrome c oxidase subunit NDUFA4 OS=Mus musculus OX=10090 GN=Ndufa4 PE=1 SV=2	NDUA4_MOUSE	Ndufa4	9 kDa		unknown	10	1
158	TRUE	Empty	26S proteasome regulatory subunit 6A OS=Mus musculus OX=10090 GN=Psmc3 PE=1 SV=2	PRS6A_MOUSE	Psmc3	50 kDa		unknown	15	0
159	TRUE	Empty	Cluster of Serine/threonine-protein phosphatase 2A catalytic subunit alpha isoform OS=Mus musculus OX=10090 GN=Ppp2ca PE=1 SV=1 (PP2AA_MOUSE)	PP2AA_MOUSE [2]	Ppp2ca	36 kDa	TRUE	unknown	12	2
159.1	TRUE	Empty	Serine/threonine-protein phosphatase 2A catalytic subunit alpha isoform OS=Mus musculus OX=10090 GN=Ppp2ca PE=1 SV=1	PP2AA_MOUSE	Ppp2ca	36 kDa	TRUE	unknown	12	1
159.2	TRUE	Empty	Serine/threonine-protein phosphatase 2A catalytic subunit beta isoform OS=Mus musculus OX=10090 GN=Ppp2cb PE=1 SV=1	PP2AB_MOUSE	Ppp2cb	36 kDa	TRUE	unknown	11	2
160	TRUE	Empty	Cluster of Dynamin-1 OS=Mus musculus OX=10090 GN=Dnm1 PE=1 SV=2 (DYN1_MOUSE)	DYN1_MOUSE [2]	Dnm1	98 kDa	TRUE	unknown	8	1
160.1	TRUE	Empty	Dynamin-1 OS=Mus musculus OX=10090 GN=Dnm1 PE=1 SV=2	DYN1_MOUSE	Dnm1	98 kDa	TRUE	unknown	7	1
160.2	TRUE	Empty	Dynamin-3 OS=Mus musculus OX=10090 GN=Dnm3 PE=1 SV=1	DYN3_MOUSE	Dnm3	97 kDa	TRUE	unknown	2	0
161	TRUE	Empty	Cluster of ATP-dependent RNA helicase DDX3X OS=Mus musculus OX=10090 GN=Ddx3x PE=1 SV=3 (DDX3X_MOUSE)	DDX3X_MOUSE [2]	Ddx3x	73 kDa	TRUE	unknown	7	0
161.1	TRUE	Empty	ATP-dependent RNA helicase DDX3X OS=Mus musculus OX=10090 GN=Ddx3x PE=1 SV=3	DDX3X_MOUSE	Ddx3x	73 kDa	TRUE	unknown	7	0
161.2	TRUE	Empty	ATP-dependent RNA helicase DDX3Y OS=Mus musculus OX=10090 GN=Ddx3y PE=1 SV=2	DDX3Y_MOUSE	Ddx3y	73 kDa	TRUE	unknown	0	0
162	TRUE	Empty	BAG family molecular chaperone regulator 5 OS=Mus musculus OX=10090 GN=Bag5 PE=1 SV=1	BAG5_MOUSE	Bag5	51 kDa		unknown	15	0
163	TRUE	Empty	Dihydropyrimidinase-related protein 1 OS=Mus musculus OX=10090 GN=Crmp1 PE=1 SV=1	DPYL1_MOUSE	Crmp1	62 kDa	TRUE	unknown	9	7
164	TRUE	Empty	Dolichyl-diphosphooligosaccharide--protein glycosyltransferase subunit 1 OS=Mus musculus OX=10090 GN=Rpn1 PE=1 SV=1	RPN1_MOUSE	Rpn1	69 kDa	TRUE	unknown	9	0
165	TRUE	Empty	V-type proton ATPase catalytic subunit A OS=Mus musculus OX=10090 GN=Atp6v1a PE=1 SV=2	VATA_MOUSE	Atp6v1a	68 kDa		unknown	8	1
166	TRUE	Empty	Vesicular glutamate transporter 2 OS=Mus musculus OX=10090 GN=Slc17a6 PE=1 SV=1	VGLU2_MOUSE	Slc17a6	65 kDa	TRUE	unknown	16	0
167	TRUE	Empty	Cluster of Beta-centractin OS=Mus musculus OX=10090 GN=Actr1b PE=1 SV=1 (ACTY_MOUSE)	ACTY_MOUSE [2]	Actr1b	42 kDa	TRUE	unknown	7	1
167.1	TRUE	Empty	Beta-centractin OS=Mus musculus OX=10090 GN=Actr1b PE=1 SV=1	ACTY_MOUSE	Actr1b	42 kDa	TRUE	unknown	6	0
167.2	TRUE	Empty	Alpha-centractin OS=Mus musculus OX=10090 GN=Actr1a PE=1 SV=1	ACTZ_MOUSE	Actr1a	43 kDa	TRUE	unknown	7	1
168	TRUE	Empty	Cluster of Heterogeneous nuclear ribonucleoprotein H OS=Mus musculus OX=10090 GN=Hnrnph1 PE=1 SV=3 (HNRH1_MOUSE)	HNRH1_MOUSE [2]	Hnrnph1	49 kDa	TRUE	unknown	15	1
168.1	TRUE	Empty	Heterogeneous nuclear ribonucleoprotein H OS=Mus musculus OX=10090 GN=Hnrnph1 PE=1 SV=3	HNRH1_MOUSE	Hnrnph1	49 kDa	TRUE	unknown	12	0
168.2	TRUE	Empty	Heterogeneous nuclear ribonucleoprotein H2 OS=Mus musculus OX=10090 GN=Hnrnph2 PE=1 SV=1	HNRH2_MOUSE	Hnrnph2	49 kDa	TRUE	unknown	11	0
169	TRUE	Empty	4F2 cell-surface antigen heavy chain OS=Mus musculus OX=10090 GN=Slc3a2 PE=1 SV=1	4F2_MOUSE	Slc3a2	58 kDa		unknown	10	0
170	TRUE	Empty	Calcineurin subunit B type 1 OS=Mus musculus OX=10090 GN=Ppp3r1 PE=1 SV=3	CANB1_MOUSE	Ppp3r1	19 kDa		unknown	11	5
171	TRUE	Empty	Heterogeneous nuclear ribonucleoprotein K OS=Mus musculus OX=10090 GN=Hnrnpk PE=1 SV=1	HNRPK_MOUSE	Hnrnpk	51 kDa		unknown	13	4
172	TRUE	Empty	Poly(rC)-binding protein 2 OS=Mus musculus OX=10090 GN=Pcbp2 PE=1 SV=1	PCBP2_MOUSE	Pcbp2	38 kDa	TRUE	unknown	11	0
173	TRUE	Empty	Voltage-dependent anion-selective channel protein 2 OS=Mus musculus OX=10090 GN=Vdac2 PE=1 SV=2	VDAC2_MOUSE	Vdac2	32 kDa	TRUE	unknown	11	1
174	TRUE	Empty	Cluster of Sorbin and SH3 domain-containing protein 1 OS=Mus musculus OX=10090 GN=Sorbs1 PE=1 SV=2 (SRBS1_MOUSE)	SRBS1_MOUSE [2]	Sorbs1	143 kDa	TRUE	unknown	0	12
174.1	TRUE	Empty	Sorbin and SH3 domain-containing protein 1 OS=Mus musculus OX=10090 GN=Sorbs1 PE=1 SV=2	SRBS1_MOUSE	Sorbs1	143 kDa	TRUE	unknown	0	12
174.2	TRUE	Empty	Sorbin and SH3 domain-containing protein 2 OS=Mus musculus OX=10090 GN=Sorbs2 PE=1 SV=2	SRBS2_MOUSE	Sorbs2	132 kDa	TRUE	unknown	0	1
175	TRUE	Empty	CD2-associated protein OS=Mus musculus OX=10090 GN=Cd2ap PE=1 SV=3	CD2AP_MOUSE	Cd2ap	70 kDa		unknown	0	10
176	TRUE	Empty	Cytoplasmic dynein 1 light intermediate chain 1 OS=Mus musculus OX=10090 GN=Dync1li1 PE=1 SV=1	DC1L1_MOUSE	Dync1li1	57 kDa	TRUE	unknown	6	0
177	TRUE	Empty	Heterogeneous nuclear ribonucleoprotein M OS=Mus musculus OX=10090 GN=Hnrnpm PE=1 SV=3	HNRPM_MOUSE	Hnrnpm	78 kDa		unknown	11	0
178	TRUE	Empty	Myotubularin-related protein 1 OS=Mus musculus OX=10090 GN=Mtmr1 PE=1 SV=1	MTMR1_MOUSE	Mtmr1	75 kDa		unknown	6	1
179	TRUE	Empty	Pyruvate dehydrogenase protein X component, mitochondrial OS=Mus musculus OX=10090 GN=Pdhx PE=1 SV=1	ODPX_MOUSE	Pdhx	54 kDa	TRUE	unknown	4	3
180	TRUE	Empty	Peroxiredoxin-2 OS=Mus musculus OX=10090 GN=Prdx2 PE=1 SV=3	PRDX2_MOUSE	Prdx2	22 kDa	TRUE	unknown	6	7
181	TRUE	Empty	26S proteasome non-ATPase regulatory subunit 7 OS=Mus musculus OX=10090 GN=Psmd7 PE=1 SV=2	PSMD7_MOUSE	Psmd7	37 kDa		unknown	11	0
182	TRUE	Empty	CTP synthase 1 OS=Mus musculus OX=10090 GN=Ctps1 PE=1 SV=2	PYRG1_MOUSE	Ctps1	67 kDa		unknown	8	3
183	TRUE	Empty	Cluster of Kinesin-1 heavy chain OS=Mus musculus OX=10090 GN=Kif5b PE=1 SV=3 (KINH_MOUSE)	KINH_MOUSE [3]	Kif5b	110 kDa	TRUE	unknown	5	0
183.1	TRUE	Empty	Kinesin-1 heavy chain OS=Mus musculus OX=10090 GN=Kif5b PE=1 SV=3	KINH_MOUSE	Kif5b	110 kDa	TRUE	unknown	5	0
183.2	TRUE	Empty	Kinesin heavy chain isoform 5C OS=Mus musculus OX=10090 GN=Kif5c PE=1 SV=3	KIF5C_MOUSE	Kif5c	109 kDa	TRUE	unknown	2	0
183.3	TRUE	Empty	Kinesin heavy chain isoform 5A OS=Mus musculus OX=10090 GN=Kif5a PE=1 SV=3	KIF5A_MOUSE	Kif5a	117 kDa	TRUE	unknown	2	0
184	TRUE	Empty	Cluster of Tropomyosin alpha-3 chain OS=Mus musculus OX=10090 GN=Tpm3 PE=1 SV=3 (TPM3_MOUSE)	TPM3_MOUSE [2]	Tpm3	33 kDa	TRUE	unknown	7	5
184.1	TRUE	Empty	Tropomyosin alpha-3 chain OS=Mus musculus OX=10090 GN=Tpm3 PE=1 SV=3	TPM3_MOUSE	Tpm3	33 kDa	TRUE	unknown	7	5
184.2	TRUE	Empty	Tropomyosin alpha-1 chain OS=Mus musculus OX=10090 GN=Tpm1 PE=1 SV=1	TPM1_MOUSE	Tpm1	33 kDa	TRUE	unknown	5	3
185	TRUE	Empty	Cluster of Ras-related protein Rab-6A OS=Mus musculus OX=10090 GN=Rab6a PE=1 SV=4 (RAB6A_MOUSE)	RAB6A_MOUSE [2]	Rab6a	24 kDa	FALSE	unknown	13	0
185.1	TRUE	Empty	Ras-related protein Rab-6A OS=Mus musculus OX=10090 GN=Rab6a PE=1 SV=4	RAB6A_MOUSE	Rab6a	24 kDa	FALSE	unknown	12	0
185.2	TRUE	Empty	Ras-related protein Rab-6B OS=Mus musculus OX=10090 GN=Rab6b PE=1 SV=1	RAB6B_MOUSE	Rab6b	23 kDa	FALSE	unknown	7	0
186	TRUE	Empty	Calcium-binding mitochondrial carrier protein Aralar2 OS=Mus musculus OX=10090 GN=Slc25a13 PE=1 SV=1	CMC2_MOUSE	Slc25a13	74 kDa	TRUE	unknown	20	0
187	TRUE	Empty	Histone-binding protein RBBP7 OS=Mus musculus OX=10090 GN=Rbbp7 PE=1 SV=1	RBBP7_MOUSE	Rbbp7	48 kDa		unknown	9	0
188	TRUE	Empty	Sorting and assembly machinery component 50 homolog OS=Mus musculus OX=10090 GN=Samm50 PE=1 SV=1	SAM50_MOUSE	Samm50	52 kDa		unknown	6	0
189	TRUE	Empty	D-3-phosphoglycerate dehydrogenase OS=Mus musculus OX=10090 GN=Phgdh PE=1 SV=3	SERA_MOUSE	Phgdh	57 kDa		unknown	9	1
190	TRUE	Empty	WD repeat-containing protein 26 OS=Mus musculus OX=10090 GN=Wdr26 PE=1 SV=3	WDR26_MOUSE	Wdr26	71 kDa		unknown	12	0
191	TRUE	Empty	14-3-3 protein beta/alpha OS=Mus musculus OX=10090 GN=Ywhab PE=1 SV=3	1433B_MOUSE	Ywhab	28 kDa	TRUE	unknown	35	3
192	TRUE	Empty	Protein arginine N-methyltransferase 1 OS=Mus musculus OX=10090 GN=Prmt1 PE=1 SV=1	ANM1_MOUSE	Prmt1	42 kDa		unknown	3	8
193	TRUE	Empty	Chromatin target of PRMT1 protein OS=Mus musculus OX=10090 GN=Chtop PE=1 SV=2	CHTOP_MOUSE	Chtop	27 kDa		unknown	0	10
194	TRUE	Empty	Coatomer subunit delta OS=Mus musculus OX=10090 GN=Arcn1 PE=1 SV=2	COPD_MOUSE	Arcn1	57 kDa		unknown	4	0
195	TRUE	Empty	Epidermal growth factor receptor substrate 15-like 1 OS=Mus musculus OX=10090 GN=Eps15l1 PE=1 SV=3	EP15R_MOUSE	Eps15l1	99 kDa		unknown	0	11
196	TRUE	Empty	Prohibitin-2 OS=Mus musculus OX=10090 GN=Phb2 PE=1 SV=1	PHB2_MOUSE	Phb2	33 kDa		unknown	9	0
197	TRUE	Empty	60S acidic ribosomal protein P2 OS=Mus musculus OX=10090 GN=Rplp2 PE=1 SV=3	RLA2_MOUSE	Rplp2	12 kDa		unknown	7	3
198	TRUE	Empty	Syntaxin-binding protein 1 OS=Mus musculus OX=10090 GN=Stxbp1 PE=1 SV=2	STXB1_MOUSE	Stxbp1	68 kDa		unknown	7	2
199	TRUE	Empty	Microtubule-associated protein tau OS=Mus musculus OX=10090 GN=Mapt PE=1 SV=3	TAU_MOUSE	Mapt	76 kDa		unknown	5	2
200	TRUE	Empty	Dolichol-phosphate mannosyltransferase subunit 1 OS=Mus musculus OX=10090 GN=Dpm1 PE=1 SV=1	DPM1_MOUSE	Dpm1	29 kDa		unknown	8	0
201	TRUE	Empty	Intersectin-1 OS=Mus musculus OX=10090 GN=Itsn1 PE=1 SV=2	ITSN1_MOUSE	Itsn1	194 kDa	TRUE	unknown	0	10
202	TRUE	Empty	Myelin proteolipid protein OS=Mus musculus OX=10090 GN=Plp1 PE=1 SV=2	MYPR_MOUSE	Plp1	30 kDa		unknown	7	1
203	TRUE	Empty	Phosphatidylinositol 5-phosphate 4-kinase type-2 beta OS=Mus musculus OX=10090 GN=Pip4k2b PE=1 SV=1	PI42B_MOUSE	Pip4k2b	47 kDa	TRUE	unknown	0	0
204	TRUE	Empty	26S proteasome regulatory subunit 10B OS=Mus musculus OX=10090 GN=Psmc6 PE=1 SV=1	PRS10_MOUSE	Psmc6	44 kDa	TRUE	unknown	10	0
205	TRUE	Empty	26S proteasome non-ATPase regulatory subunit 11 OS=Mus musculus OX=10090 GN=Psmd11 PE=1 SV=3	PSD11_MOUSE	Psmd11	47 kDa		unknown	7	0
206	TRUE	Empty	Ras-related protein Rap-1A OS=Mus musculus OX=10090 GN=Rap1a PE=1 SV=1	RAP1A_MOUSE	Rap1a	21 kDa	FALSE	unknown	9	0
207	TRUE	Empty	SH3 domain-containing kinase-binding protein 1 OS=Mus musculus OX=10090 GN=Sh3kbp1 PE=1 SV=1	SH3K1_MOUSE	Sh3kbp1	78 kDa		unknown	0	11
208	TRUE	Empty	Serine-threonine kinase receptor-associated protein OS=Mus musculus OX=10090 GN=Strap PE=1 SV=2	STRAP_MOUSE	Strap	38 kDa		unknown	7	1
209	TRUE	Empty	Synapsin-1 OS=Mus musculus OX=10090 GN=Syn1 PE=1 SV=2	SYN1_MOUSE	Syn1	74 kDa	TRUE	unknown	5	1
210	TRUE	Empty	Tropomodulin-2 OS=Mus musculus OX=10090 GN=Tmod2 PE=1 SV=2	TMOD2_MOUSE	Tmod2	40 kDa	TRUE	unknown	12	0
211	TRUE	Empty	WD repeat-containing protein 7 OS=Mus musculus OX=10090 GN=Wdr7 PE=1 SV=3	WDR7_MOUSE	Wdr7	163 kDa		unknown	10	0
212	TRUE	Empty	Cluster of Tubulin gamma-1 chain OS=Mus musculus OX=10090 GN=Tubg1 PE=1 SV=1 (TBG1_MOUSE)	TBG1_MOUSE [2]	Tubg1	51 kDa	TRUE	unknown	9	0
212.1	TRUE	Empty	Tubulin gamma-1 chain OS=Mus musculus OX=10090 GN=Tubg1 PE=1 SV=1	TBG1_MOUSE	Tubg1	51 kDa	TRUE	unknown	8	0
212.2	TRUE	Empty	Tubulin gamma-2 chain OS=Mus musculus OX=10090 GN=Tubg2 PE=1 SV=1	TBG2_MOUSE	Tubg2	51 kDa	TRUE	unknown	8	0
213	TRUE	Empty	Long-chain-fatty-acid--CoA ligase 3 OS=Mus musculus OX=10090 GN=Acsl3 PE=1 SV=2	ACSL3_MOUSE	Acsl3	80 kDa		unknown	5	0
214	TRUE	Empty	Apoptosis-inducing factor 1, mitochondrial OS=Mus musculus OX=10090 GN=Aifm1 PE=1 SV=1	AIFM1_MOUSE	Aifm1	67 kDa		unknown	7	0
215	TRUE	Empty	ATPase family AAA domain-containing protein 3 OS=Mus musculus OX=10090 GN=Atad3 PE=1 SV=1	ATAD3_MOUSE	Atad3	67 kDa	TRUE	unknown	9	0
216	TRUE	Empty	DmX-like protein 2 OS=Mus musculus OX=10090 GN=Dmxl2 PE=1 SV=3	DMXL2_MOUSE	Dmxl2	338 kDa		unknown	5	0
217	TRUE	Empty	Endoplasmic reticulum resident protein 44 OS=Mus musculus OX=10090 GN=Erp44 PE=1 SV=1	ERP44_MOUSE	Erp44	47 kDa	TRUE	unknown	10	1
218	TRUE	Empty	Pyridoxal kinase OS=Mus musculus OX=10090 GN=Pdxk PE=1 SV=1	PDXK_MOUSE	Pdxk	35 kDa		unknown	6	2
219	TRUE	Empty	Procollagen-lysine,2-oxoglutarate 5-dioxygenase 2 OS=Mus musculus OX=10090 GN=Plod2 PE=1 SV=2	PLOD2_MOUSE	Plod2	84 kDa		unknown	10	0
220	TRUE	Empty	E3 ubiquitin-protein ligase TRIM21 OS=Mus musculus OX=10090 GN=Trim21 PE=1 SV=1	RO52_MOUSE	Trim21	54 kDa		unknown	6	3
221	TRUE	Empty	Sideroflexin-3 OS=Mus musculus OX=10090 GN=Sfxn3 PE=1 SV=1	SFXN3_MOUSE	Sfxn3	35 kDa	TRUE	unknown	9	1
222	TRUE	Empty	Sideroflexin-5 OS=Mus musculus OX=10090 GN=Sfxn5 PE=1 SV=2	SFXN5_MOUSE	Sfxn5	37 kDa		unknown	7	0
223	TRUE	Empty	Very-long-chain enoyl-CoA reductase OS=Mus musculus OX=10090 GN=Tecr PE=1 SV=1	TECR_MOUSE	Tecr	36 kDa	TRUE	unknown	9	0
224	TRUE	Empty	E3 ubiquitin-protein ligase UBR1 OS=Mus musculus OX=10090 GN=Ubr1 PE=1 SV=2	UBR1_MOUSE	Ubr1	200 kDa		unknown	8	0
225	TRUE	Empty	Cluster of Ran-binding protein 9 OS=Mus musculus OX=10090 GN=Ranbp9 PE=1 SV=1 (RANB9_MOUSE)	RANB9_MOUSE [2]	Ranbp9	71 kDa	TRUE	unknown	10	0
225.1	TRUE	Empty	Ran-binding protein 9 OS=Mus musculus OX=10090 GN=Ranbp9 PE=1 SV=1	RANB9_MOUSE	Ranbp9	71 kDa	TRUE	unknown	9	0
225.2	TRUE	Empty	Ran-binding protein 10 OS=Mus musculus OX=10090 GN=Ranbp10 PE=1 SV=2	RBP10_MOUSE	Ranbp10	67 kDa	TRUE	unknown	3	0
226	TRUE	Empty	BAG family molecular chaperone regulator 3 OS=Mus musculus OX=10090 GN=Bag3 PE=1 SV=2	BAG3_MOUSE	Bag3	62 kDa		unknown	7	0
227	TRUE	Empty	Drebrin OS=Mus musculus OX=10090 GN=Dbn1 PE=1 SV=4	DREB_MOUSE	Dbn1	77 kDa		unknown	7	3
228	TRUE	Empty	Protein farnesyltransferase/geranylgeranyltransferase type-1 subunit alpha OS=Mus musculus OX=10090 GN=Fnta PE=1 SV=1	FNTA_MOUSE	Fnta	44 kDa		unknown	10	0
229	TRUE	Empty	cAMP-dependent protein kinase catalytic subunit alpha OS=Mus musculus OX=10090 GN=Prkaca PE=1 SV=3	KAPCA_MOUSE	Prkaca	41 kDa		unknown	7	0
230	TRUE	Empty	Kinesin-like protein KIF11 OS=Mus musculus OX=10090 GN=Kif11 PE=1 SV=1	KIF11_MOUSE	Kif11	118 kDa	TRUE	unknown	7	0
231	TRUE	Empty	26S proteasome regulatory subunit 8 OS=Mus musculus OX=10090 GN=Psmc5 PE=1 SV=1	PRS8_MOUSE	Psmc5	46 kDa	TRUE	unknown	7	1
232	TRUE	Empty	26S proteasome non-ATPase regulatory subunit 6 OS=Mus musculus OX=10090 GN=Psmd6 PE=1 SV=1	PSMD6_MOUSE	Psmd6	46 kDa	TRUE	unknown	8	0
233	TRUE	Empty	Transcriptional activator protein Pur-alpha OS=Mus musculus OX=10090 GN=Pura PE=1 SV=1	PURA_MOUSE	Pura	35 kDa	TRUE	unknown	5	4
234	TRUE	Empty	Ras-related protein Rab-7a OS=Mus musculus OX=10090 GN=Rab7a PE=1 SV=2	RAB7A_MOUSE	Rab7a	23 kDa		unknown	11	0
235	TRUE	Empty	Stress-induced-phosphoprotein 1 OS=Mus musculus OX=10090 GN=Stip1 PE=1 SV=1	STIP1_MOUSE	Stip1	63 kDa		unknown	7	0
236	TRUE	Empty	Tropomodulin-3 OS=Mus musculus OX=10090 GN=Tmod3 PE=1 SV=1	TMOD3_MOUSE	Tmod3	40 kDa	TRUE	unknown	8	3
237	TRUE	Empty	Ubiquitin carboxyl-terminal hydrolase 7 OS=Mus musculus OX=10090 GN=Usp7 PE=1 SV=1	UBP7_MOUSE	Usp7	128 kDa		unknown	10	2
238	TRUE	Empty	Voltage-dependent anion-selective channel protein 1 OS=Mus musculus OX=10090 GN=Vdac1 PE=1 SV=3	VDAC1_MOUSE	Vdac1	32 kDa	TRUE	unknown	11	1
239	TRUE	Empty	Cluster of Creatine kinase U-type, mitochondrial OS=Mus musculus OX=10090 GN=Ckmt1 PE=1 SV=1 (KCRU_MOUSE)	KCRU_MOUSE [2]	Ckmt1	47 kDa	TRUE	unknown	6	1
239.1	TRUE	Empty	Creatine kinase U-type, mitochondrial OS=Mus musculus OX=10090 GN=Ckmt1 PE=1 SV=1	KCRU_MOUSE	Ckmt1	47 kDa	TRUE	unknown	6	1
239.2	TRUE	Empty	Creatine kinase S-type, mitochondrial OS=Mus musculus OX=10090 GN=Ckmt2 PE=1 SV=1	KCRS_MOUSE	Ckmt2	47 kDa	TRUE	unknown	1	0
240	TRUE	Empty	Cluster of Ras-related protein Rab-5C OS=Mus musculus OX=10090 GN=Rab5c PE=1 SV=2 (RAB5C_MOUSE)	RAB5C_MOUSE [2]	Rab5c	23 kDa	TRUE	unknown	6	0
240.1	TRUE	Empty	Ras-related protein Rab-5C OS=Mus musculus OX=10090 GN=Rab5c PE=1 SV=2	RAB5C_MOUSE	Rab5c	23 kDa	TRUE	unknown	6	0
240.2	TRUE	Empty	Ras-related protein Rab-5A OS=Mus musculus OX=10090 GN=Rab5a PE=1 SV=1	RAB5A_MOUSE	Rab5a	24 kDa	TRUE	unknown	2	0
241	TRUE	Empty	E3 ubiquitin-protein ligase HECTD1 OS=Mus musculus OX=10090 GN=Hectd1 PE=1 SV=2	HECD1_MOUSE	Hectd1	290 kDa	TRUE	unknown	7	0
242	TRUE	Empty	LanC-like protein 1 OS=Mus musculus OX=10090 GN=Lancl1 PE=1 SV=1	LANC1_MOUSE	Lancl1	45 kDa		unknown	5	0
243	TRUE	Empty	Protein-L-isoaspartate(D-aspartate) O-methyltransferase OS=Mus musculus OX=10090 GN=Pcmt1 PE=1 SV=3	PIMT_MOUSE	Pcmt1	25 kDa		unknown	3	6
244	TRUE	Empty	Cluster of Guanine nucleotide-binding protein G(i) subunit alpha-1 OS=Mus musculus OX=10090 GN=Gnai1 PE=1 SV=1 (GNAI1_MOUSE)	GNAI1_MOUSE [2]	Gnai1	40 kDa	TRUE	unknown	9	0
244.1	TRUE	Empty	Guanine nucleotide-binding protein G(i) subunit alpha-1 OS=Mus musculus OX=10090 GN=Gnai1 PE=1 SV=1	GNAI1_MOUSE	Gnai1	40 kDa	TRUE	unknown	7	0
244.2	TRUE	Empty	Guanine nucleotide-binding protein G(i) subunit alpha-2 OS=Mus musculus OX=10090 GN=Gnai2 PE=1 SV=5	GNAI2_MOUSE	Gnai2	40 kDa	TRUE	unknown	6	0
245	TRUE	Empty	Cluster of ADP-ribosylation factor 1 OS=Mus musculus OX=10090 GN=Arf1 PE=1 SV=2 (ARF1_MOUSE)	ARF1_MOUSE [4]	Arf1	21 kDa	TRUE	unknown	7	0
245.1	TRUE	Empty	ADP-ribosylation factor 1 OS=Mus musculus OX=10090 GN=Arf1 PE=1 SV=2	ARF1_MOUSE (+1)	Arf1	21 kDa	TRUE	unknown	6	0
245.2	TRUE	Empty	ADP-ribosylation factor 4 OS=Mus musculus OX=10090 GN=Arf4 PE=1 SV=2	ARF4_MOUSE	Arf4	20 kDa	TRUE	unknown	4	0
245.3	TRUE	Empty	ADP-ribosylation factor 5 OS=Mus musculus OX=10090 GN=Arf5 PE=1 SV=2	ARF5_MOUSE	Arf5	21 kDa	TRUE	unknown	5	0
246	TRUE	Empty	Cluster of Long-chain fatty acid transport protein 4 OS=Mus musculus OX=10090 GN=Slc27a4 PE=1 SV=1 (S27A4_MOUSE)	S27A4_MOUSE [2]	Slc27a4	72 kDa	TRUE	unknown	8	0
246.1	TRUE	Empty	Long-chain fatty acid transport protein 4 OS=Mus musculus OX=10090 GN=Slc27a4 PE=1 SV=1	S27A4_MOUSE	Slc27a4	72 kDa	TRUE	unknown	8	0
246.2	TRUE	Empty	Long-chain fatty acid transport protein 1 OS=Mus musculus OX=10090 GN=Slc27a1 PE=1 SV=1	S27A1_MOUSE	Slc27a1	71 kDa	TRUE	unknown	0	0
247	TRUE	Empty	Cluster of Ras-related protein Rab-2A OS=Mus musculus OX=10090 GN=Rab2a PE=1 SV=1 (RAB2A_MOUSE)	RAB2A_MOUSE [2]	Rab2a	24 kDa	FALSE	unknown	12	0
247.1	TRUE	Empty	Ras-related protein Rab-2A OS=Mus musculus OX=10090 GN=Rab2a PE=1 SV=1	RAB2A_MOUSE	Rab2a	24 kDa	FALSE	unknown	11	0
247.2	TRUE	Empty	Ras-related protein Rab-2B OS=Mus musculus OX=10090 GN=Rab2b PE=1 SV=1	RAB2B_MOUSE	Rab2b	24 kDa	FALSE	unknown	6	0
248	TRUE	Empty	Acetyl-CoA carboxylase 1 OS=Mus musculus OX=10090 GN=Acaca PE=1 SV=1	ACACA_MOUSE	Acaca	265 kDa		unknown	6	0
249	TRUE	Empty	CaM kinase-like vesicle-associated protein OS=Mus musculus OX=10090 GN=Camkv PE=1 SV=2	CAMKV_MOUSE	Camkv	55 kDa		unknown	7	1
250	TRUE	Empty	Serine/threonine-protein kinase DCLK1 OS=Mus musculus OX=10090 GN=Dclk1 PE=1 SV=1	DCLK1_MOUSE	Dclk1	84 kDa	TRUE	unknown	6	1
251	TRUE	Empty	Protein farnesyltransferase subunit beta OS=Mus musculus OX=10090 GN=Fntb PE=1 SV=1	FNTB_MOUSE	Fntb	49 kDa		unknown	9	0
252	TRUE	Empty	Eukaryotic translation initiation factor 4 gamma 1 OS=Mus musculus OX=10090 GN=Eif4g1 PE=1 SV=1	IF4G1_MOUSE	Eif4g1	176 kDa	TRUE	unknown	8	0
253	TRUE	Empty	Prolow-density lipoprotein receptor-related protein 1 OS=Mus musculus OX=10090 GN=Lrp1 PE=1 SV=1	LRP1_MOUSE	Lrp1	505 kDa	TRUE	unknown	6	0
254	TRUE	Empty	26S proteasome non-ATPase regulatory subunit 14 OS=Mus musculus OX=10090 GN=Psmd14 PE=1 SV=2	PSDE_MOUSE	Psmd14	35 kDa		unknown	6	0
255	TRUE	Empty	Protein transport protein Sec61 subunit alpha isoform 1 OS=Mus musculus OX=10090 GN=Sec61a1 PE=1 SV=2	S61A1_MOUSE	Sec61a1	52 kDa		unknown	6	0
256	TRUE	Empty	Synapsin-2 OS=Mus musculus OX=10090 GN=Syn2 PE=1 SV=2	SYN2_MOUSE	Syn2	63 kDa	TRUE	unknown	9	0
257	TRUE	Empty	Cluster of Lamina-associated polypeptide 2, isoforms beta/delta/epsilon/gamma OS=Mus musculus OX=10090 GN=Tmpo PE=1 SV=4 (LAP2B_MOUSE)	LAP2B_MOUSE [2]	Tmpo	50 kDa	TRUE	unknown	5	0
257.1	TRUE	Empty	Lamina-associated polypeptide 2, isoforms beta/delta/epsilon/gamma OS=Mus musculus OX=10090 GN=Tmpo PE=1 SV=4	LAP2B_MOUSE	Tmpo	50 kDa	TRUE	unknown	5	0
257.2	TRUE	Empty	Lamina-associated polypeptide 2, isoforms alpha/zeta OS=Mus musculus OX=10090 GN=Tmpo PE=1 SV=4	LAP2A_MOUSE	Tmpo	75 kDa	TRUE	unknown	3	0
258	TRUE	Empty	Acyl-coenzyme A thioesterase 9, mitochondrial OS=Mus musculus OX=10090 GN=Acot9 PE=1 SV=1	ACOT9_MOUSE	Acot9	51 kDa		unknown	10	0
259	TRUE	Empty	Alpha-1,3/1,6-mannosyltransferase ALG2 OS=Mus musculus OX=10090 GN=Alg2 PE=1 SV=2	ALG2_MOUSE	Alg2	47 kDa		unknown	7	0
260	TRUE	Empty	BAG family molecular chaperone regulator 4 OS=Mus musculus OX=10090 GN=Bag4 PE=1 SV=2	BAG4_MOUSE	Bag4	49 kDa		unknown	8	0
261	TRUE	Empty	Importin subunit beta-1 OS=Mus musculus OX=10090 GN=Kpnb1 PE=1 SV=2	IMB1_MOUSE	Kpnb1	97 kDa		unknown	11	0
262	TRUE	Empty	Poly(rC)-binding protein 1 OS=Mus musculus OX=10090 GN=Pcbp1 PE=1 SV=1	PCBP1_MOUSE	Pcbp1	37 kDa	TRUE	unknown	10	0
263	TRUE	Empty	Cluster of Guanine nucleotide-binding protein G(s) subunit alpha isoforms XLas OS=Mus musculus OX=10090 GN=Gnas PE=1 SV=1 (GNAS1_MOUSE)	GNAS1_MOUSE [3]	Gnas	122 kDa	TRUE	unknown	8	0
263.1	TRUE	Empty	Guanine nucleotide-binding protein G(s) subunit alpha isoforms XLas OS=Mus musculus OX=10090 GN=Gnas PE=1 SV=1	GNAS1_MOUSE (+1)	Gnas	122 kDa	TRUE	unknown	7	0
263.2	TRUE	Empty	Guanine nucleotide-binding protein G(olf) subunit alpha OS=Mus musculus OX=10090 GN=Gnal PE=1 SV=1	GNAL_MOUSE	Gnal	44 kDa	TRUE	unknown	2	0
264	TRUE	Empty	Cluster of Glycogen phosphorylase, brain form OS=Mus musculus OX=10090 GN=Pygb PE=1 SV=3 (PYGB_MOUSE)	PYGB_MOUSE [2]	Pygb	97 kDa	TRUE	unknown	5	0
264.1	TRUE	Empty	Glycogen phosphorylase, brain form OS=Mus musculus OX=10090 GN=Pygb PE=1 SV=3	PYGB_MOUSE	Pygb	97 kDa	TRUE	unknown	5	0
264.2	TRUE	Empty	Glycogen phosphorylase, muscle form OS=Mus musculus OX=10090 GN=Pygm PE=1 SV=3	PYGM_MOUSE	Pygm	97 kDa	TRUE	unknown	3	0
265	TRUE	Empty	AP-3 complex subunit beta-2 OS=Mus musculus OX=10090 GN=Ap3b2 PE=1 SV=2	AP3B2_MOUSE	Ap3b2	119 kDa	TRUE	unknown	8	0
266	TRUE	Empty	Importin-7 OS=Mus musculus OX=10090 GN=Ipo7 PE=1 SV=2	IPO7_MOUSE	Ipo7	119 kDa	TRUE	unknown	5	0
267	TRUE	Empty	Myosin light polypeptide 6 OS=Mus musculus OX=10090 GN=Myl6 PE=1 SV=3	MYL6_MOUSE	Myl6	17 kDa		unknown	5	3
268	TRUE	Empty	Nuclear pore complex protein Nup93 OS=Mus musculus OX=10090 GN=Nup93 PE=1 SV=1	NUP93_MOUSE	Nup93	93 kDa		unknown	5	0
269	TRUE	Empty	Serine/threonine-protein phosphatase 6 catalytic subunit OS=Mus musculus OX=10090 GN=Ppp6c PE=1 SV=1	PPP6_MOUSE	Ppp6c	35 kDa	TRUE	unknown	7	0
270	TRUE	Empty	Cluster of Ras-related protein Rab-31 OS=Mus musculus OX=10090 GN=Rab31 PE=1 SV=1 (RAB31_MOUSE)	RAB31_MOUSE [2]	Rab31	21 kDa	FALSE	unknown	10	0
270.1	TRUE	Empty	Ras-related protein Rab-31 OS=Mus musculus OX=10090 GN=Rab31 PE=1 SV=1	RAB31_MOUSE	Rab31	21 kDa	FALSE	unknown	8	0
270.2	TRUE	Empty	Ras-related protein Rab-22A OS=Mus musculus OX=10090 GN=Rab22a PE=1 SV=2	RB22A_MOUSE	Rab22a	22 kDa	FALSE	unknown	5	0
271	TRUE	Empty	Pre-mRNA-splicing factor ATP-dependent RNA helicase DHX15 OS=Mus musculus OX=10090 GN=Dhx15 PE=1 SV=2	DHX15_MOUSE	Dhx15	91 kDa		unknown	5	0
272	TRUE	Empty	Glutathione peroxidase 1 OS=Mus musculus OX=10090 GN=Gpx1 PE=1 SV=2	GPX1_MOUSE	Gpx1	22 kDa		unknown	0	5
273	TRUE	Empty	Heterogeneous nuclear ribonucleoprotein F OS=Mus musculus OX=10090 GN=Hnrnpf PE=1 SV=3	HNRPF_MOUSE	Hnrnpf	46 kDa	TRUE	unknown	6	1
274	TRUE	Empty	Eukaryotic translation initiation factor 2 subunit 3, X-linked OS=Mus musculus OX=10090 GN=Eif2s3x PE=1 SV=2	IF2G_MOUSE (+1)	Eif2s3x	51 kDa		unknown	9	0
275	TRUE	Empty	Serine/threonine-protein kinase MARK2 OS=Mus musculus OX=10090 GN=Mark2 PE=1 SV=3	MARK2_MOUSE	Mark2	86 kDa	TRUE	unknown	15	0
276	TRUE	Empty	Pachytene checkpoint protein 2 homolog OS=Mus musculus OX=10090 GN=Trip13 PE=1 SV=1	PCH2_MOUSE	Trip13	48 kDa		unknown	7	0
277	TRUE	Empty	26S proteasome regulatory subunit 4 OS=Mus musculus OX=10090 GN=Psmc1 PE=1 SV=1	PRS4_MOUSE	Psmc1	49 kDa	TRUE	unknown	7	1
278	TRUE	Empty	Receptor of activated protein C kinase 1 OS=Mus musculus OX=10090 GN=Rack1 PE=1 SV=3	RACK1_MOUSE	Rack1	35 kDa		unknown	6	0
279	TRUE	Empty	40S ribosomal protein SA OS=Mus musculus OX=10090 GN=Rpsa PE=1 SV=4	RSSA_MOUSE	Rpsa	33 kDa		unknown	5	0
280	TRUE	Empty	S-phase kinase-associated protein 1 OS=Mus musculus OX=10090 GN=Skp1 PE=1 SV=3	SKP1_MOUSE	Skp1	19 kDa		unknown	5	0
281	TRUE	Empty	Cytochrome b-c1 complex subunit Rieske, mitochondrial OS=Mus musculus OX=10090 GN=Uqcrfs1 PE=1 SV=1	UCRI_MOUSE	Uqcrfs1	29 kDa		unknown	5	0
282	TRUE	Empty	MAP7 domain-containing protein 1 OS=Mus musculus OX=10090 GN=Map7d1 PE=1 SV=1	MA7D1_MOUSE	Map7d1	93 kDa		unknown	6	0
283	TRUE	Empty	Nucleosome assembly protein 1-like 1 OS=Mus musculus OX=10090 GN=Nap1l1 PE=1 SV=2	NP1L1_MOUSE	Nap1l1	45 kDa		unknown	5	1
284	TRUE	Empty	Prohibitin OS=Mus musculus OX=10090 GN=Phb PE=1 SV=1	PHB_MOUSE	Phb	30 kDa	TRUE	unknown	5	0
285	TRUE	Empty	Ras-related protein Rab-21 OS=Mus musculus OX=10090 GN=Rab21 PE=1 SV=4	RAB21_MOUSE	Rab21	24 kDa		unknown	6	0
286	TRUE	Empty	Ras-related protein Rab-11B OS=Mus musculus OX=10090 GN=Rab11b PE=1 SV=3	RB11B_MOUSE	Rab11b	24 kDa		unknown	5	0
287	TRUE	Empty	Protein zyg-11 homolog B OS=Mus musculus OX=10090 GN=Zyg11b PE=1 SV=2	ZY11B_MOUSE	Zyg11b	84 kDa		unknown	5	0
288	TRUE	Empty	Alpha-adducin OS=Mus musculus OX=10090 GN=Add1 PE=1 SV=2	ADDA_MOUSE	Add1	81 kDa	TRUE	unknown	6	0
289	TRUE	Empty	Acylglycerol kinase, mitochondrial OS=Mus musculus OX=10090 GN=Agk PE=1 SV=1	AGK_MOUSE	Agk	47 kDa	TRUE	unknown	5	0
290	TRUE	Empty	AP-3 complex subunit mu-2 OS=Mus musculus OX=10090 GN=Ap3m2 PE=1 SV=1	AP3M2_MOUSE	Ap3m2	47 kDa	TRUE	unknown	9	0
291	TRUE	Empty	Calmodulin-regulated spectrin-associated protein 3 OS=Mus musculus OX=10090 GN=Camsap3 PE=1 SV=1	CAMP3_MOUSE	Camsap3	135 kDa		unknown	5	0
292	TRUE	Empty	Hsp70-binding protein 1 OS=Mus musculus OX=10090 GN=Hspbp1 PE=1 SV=1	HPBP1_MOUSE	Hspbp1	39 kDa		unknown	8	0
293	TRUE	Empty	ATP-dependent 6-phosphofructokinase, liver type OS=Mus musculus OX=10090 GN=Pfkl PE=1 SV=4	PFKAL_MOUSE	Pfkl	85 kDa	TRUE	unknown	10	0
294	TRUE	Empty	Ras-related C3 botulinum toxin substrate 1 OS=Mus musculus OX=10090 GN=Rac1 PE=1 SV=1	RAC1_MOUSE	Rac1	21 kDa		unknown	5	0
295	TRUE	Empty	DNA-directed RNA polymerase II subunit RPB2 OS=Mus musculus OX=10090 GN=Polr2b PE=1 SV=2	RPB2_MOUSE	Polr2b	134 kDa		unknown	5	0
296	TRUE	Empty	Voltage-dependent anion-selective channel protein 3 OS=Mus musculus OX=10090 GN=Vdac3 PE=1 SV=1	VDAC3_MOUSE	Vdac3	31 kDa	TRUE	unknown	7	0
297	TRUE	Empty	5'-AMP-activated protein kinase subunit beta-2 OS=Mus musculus OX=10090 GN=Prkab2 PE=1 SV=1	AAKB2_MOUSE	Prkab2	30 kDa	TRUE	unknown	6	0
298	TRUE	Empty	5'-AMP-activated protein kinase catalytic subunit alpha-2 OS=Mus musculus OX=10090 GN=Prkaa2 PE=1 SV=3	AAPK2_MOUSE	Prkaa2	62 kDa	FALSE	unknown	8	0
299	TRUE	Empty	Armadillo repeat-containing protein 8 OS=Mus musculus OX=10090 GN=Armc8 PE=1 SV=2	ARMC8_MOUSE	Armc8	75 kDa		unknown	5	0
300	TRUE	Empty	Asparagine synthetase [glutamine-hydrolyzing] OS=Mus musculus OX=10090 GN=Asns PE=1 SV=3	ASNS_MOUSE	Asns	64 kDa		unknown	5	0
301	TRUE	Empty	Dihydropyrimidinase-related protein 3 OS=Mus musculus OX=10090 GN=Dpysl3 PE=1 SV=1	DPYL3_MOUSE	Dpysl3	62 kDa	TRUE	unknown	5	4
302	TRUE	Empty	GTPase-activating protein and VPS9 domain-containing protein 1 OS=Mus musculus OX=10090 GN=Gapvd1 PE=1 SV=2	GAPD1_MOUSE	Gapvd1	162 kDa	TRUE	unknown	5	0
303	TRUE	Empty	Ras-related protein Rab-39A OS=Mus musculus OX=10090 GN=Rab39a PE=1 SV=1	RB39A_MOUSE	Rab39a	25 kDa	FALSE	unknown	8	0
304	TRUE	Empty	SCY1-like protein 2 OS=Mus musculus OX=10090 GN=Scyl2 PE=1 SV=1	SCYL2_MOUSE	Scyl2	103 kDa		unknown	6	0
305	TRUE	Empty	Ubiquitin carboxyl-terminal hydrolase 5 OS=Mus musculus OX=10090 GN=Usp5 PE=1 SV=1	UBP5_MOUSE	Usp5	96 kDa		unknown	5	0
306	TRUE	Empty	Cluster of Septin-6 OS=Mus musculus OX=10090 GN=Sept6 PE=1 SV=4 (SEPT6_MOUSE)	SEPT6_MOUSE [2]	2022-09-06	50 kDa	TRUE	unknown	6	0
306.1	TRUE	Empty	Septin-6 OS=Mus musculus OX=10090 GN=Sept6 PE=1 SV=4	SEPT6_MOUSE	2022-09-06	50 kDa	TRUE	unknown	3	0
306.2	TRUE	Empty	Septin-11 OS=Mus musculus OX=10090 GN=Sept11 PE=1 SV=4	SEP11_MOUSE	2022-09-11	50 kDa	TRUE	unknown	5	0
307	TRUE	Empty	Cluster of Phosphatidylinositol 4-phosphate 5-kinase type-1 gamma OS=Mus musculus OX=10090 GN=Pip5k1c PE=1 SV=2 (PI51C_MOUSE)	PI51C_MOUSE [2]	Pip5k1c	72 kDa	TRUE	unknown	5	0
307.1	TRUE	Empty	Phosphatidylinositol 4-phosphate 5-kinase type-1 gamma OS=Mus musculus OX=10090 GN=Pip5k1c PE=1 SV=2	PI51C_MOUSE	Pip5k1c	72 kDa	TRUE	unknown	5	0
307.2	TRUE	Empty	Phosphatidylinositol 4-phosphate 5-kinase type-1 alpha OS=Mus musculus OX=10090 GN=Pip5k1a PE=1 SV=2	PI51A_MOUSE	Pip5k1a	60 kDa	TRUE	unknown	1	0
308	TRUE	Empty	5'-AMP-activated protein kinase subunit beta-1 OS=Mus musculus OX=10090 GN=Prkab1 PE=1 SV=2	AAKB1_MOUSE	Prkab1	30 kDa	TRUE	unknown	7	0
309	TRUE	Empty	Peptidyl-prolyl cis-trans isomerase FKBP8 OS=Mus musculus OX=10090 GN=Fkbp8 PE=1 SV=2	FKBP8_MOUSE	Fkbp8	44 kDa		unknown	6	0
310	TRUE	Empty	Phosphatidylinositol 5-phosphate 4-kinase type-2 alpha OS=Mus musculus OX=10090 GN=Pip4k2a PE=1 SV=1	PI42A_MOUSE	Pip4k2a	46 kDa	TRUE	unknown	0	0
311	TRUE	Empty	Vacuolar protein sorting-associated protein 45 OS=Mus musculus OX=10090 GN=Vps45 PE=1 SV=1	VPS45_MOUSE	Vps45	65 kDa		unknown	5	0
312	TRUE	Empty	Heat shock 70 kDa protein 12B OS=Mus musculus OX=10090 GN=Hspa12b PE=1 SV=1	HS12B_MOUSE	Hspa12b	76 kDa	TRUE	unknown	5	0
313	TRUE	Empty	Isocitrate dehydrogenase [NAD] subunit gamma 1, mitochondrial OS=Mus musculus OX=10090 GN=Idh3g PE=1 SV=1	IDHG1_MOUSE	Idh3g	43 kDa		unknown	5	0
END OF FILE
